# Supplementary material for: The mycoremediation potential of the armillarioids: a comparative genomics analysis
Source: Front Bioeng Biotechnol. 2023 Aug 17;11:1189640. doi: 10.3389/fbioe.2023.1189640 (PMC10470841; doi:10.3389/fbioe.2023.1189640)
Supplement: Supplementary file 7 [file Table1.XLSX]

## Sheet: Organism List
Our Name	ShortName	Number of Proteins	Phylum	Scientific Name	Genome Reference	Status
Armillaria solidipes	Armost1	20811	Basidiomycota	Armillaria solidipes 28-4 v1.0	Sipos G, Prasanna AN, Walter MC, O'Connor E, Bálint B, Krizsán K, Kiss B, Hess J, Varga T, Slot J, Riley R, Bóka B, Rigling D, Barry K, Lee J, Mihaltcheva S, LaButti K, Lipzen A, Waldron R, Moloney NM, Sperisen C, Kredics L, Vágvölgyi C, Patrignani A, Fitzpatrick D, Nagy I, Doyle S, Anderson JB, Grigoriev IV, Güldener U, Münsterkötter M, Nagy LG Genome expansion and lineage-specific genetic innov…
Armillaria ostoyae	Armosto1	E2	Basidiomycota	Armillaria ostoyae C18/9	Sipos G, Prasanna AN, Walter MC, O'Connor E, Bálint B, Krizsán K, Kiss B, Hess J, Varga T, Slot J, Riley R, Bóka B, Rigling D, Barry K, Lee J, Mihaltcheva S, LaButti K, Lipzen A, Waldron R, Moloney NM, Sperisen C, Kredics L, Vágvölgyi C, Patrignani A, Fitzpatrick D, Nagy I, Doyle S, Anderson JB, Grigoriev IV, Güldener U, Münsterkötter M, Nagy LG Genome expansion and lineage-specific genetic innov…
Armillaria borealis	Armbor1	19984	Basidiomycota	Armillaria borealis	1KFG project	Complete Project Status Date: 2018-11-27
Armillaria gallica	Armga1	25704	Basidiomycota	Armillaria gallica 21-2 v1.0	Sipos G, Prasanna AN, Walter MC, O'Connor E, Bálint B, Krizsán K, Kiss B, Hess J, Varga T, Slot J, Riley R, Bóka B, Rigling D, Barry K, Lee J, Mihaltcheva S, LaButti K, Lipzen A, Waldron R, Moloney NM, Sperisen C, Kredics L, Vágvölgyi C, Patrignani A, Fitzpatrick D, Nagy I, Doyle S, Anderson JB, Grigoriev IV, Güldener U, Münsterkötter M, Nagy LG Genome expansion and lineage-specific genetic innov…
Armillaria cepistipes	Armcep1	23460	Basidiomycota	Armillaria cepistipes B5	Sipos G, Prasanna AN, Walter MC, O'Connor E, Bálint B, Krizsán K, Kiss B, Hess J, Varga T, Slot J, Riley R, Bóka B, Rigling D, Barry K, Lee J, Mihaltcheva S, LaButti K, Lipzen A, Waldron R, Moloney NM, Sperisen C, Kredics L, Vágvölgyi C, Patrignani A, Fitzpatrick D, Nagy I, Doyle S, Anderson JB, Grigoriev IV, Güldener U, Münsterkötter M, Nagy LG Genome expansion and lineage-specific genetic innov…
Armillaria luteobubalina	Armlut1	20318	Basidiomycota	Armillaria luteobubalina HWK02 v1.0	1KFG project	Complete Project Status Date: 2018-06-15
Armillaria mellea	Armmel1	15646	Basidiomycota	Armillaria mellea	1KFG project	Complete Project Status Date: 2019-06-12
Desrmillaria ectypa	Armect1	12228	Basidiomycota	Armillaria ectypa FPL83.16 v1.0	1KFG project	Complete Project Status Date: 2018-06-15
Desarmillaria tabescens	Armtab1	19032	Basidiomycota	Armillaria tabescens CCBAS 213 v1.0	1KFG project	Complete Project Status Date: 2018-09-11
Guyanagaster necrorhizus	Guyne1	14276	Basidiomycota	Guyanagaster necrorhizus MCA 3950 v1.0	Koch RA, Yoon GM, Aryal UK, Lail K, Amirebrahimi M, LaButti K, Lipzen A, Riley R, Barry K, Henrissat B, Grigoriev IV, Herr JR, Aime MC,Symbiotic nitrogen fixation in the reproductive structures of a basidiomycete fungus.Curr Biol. 2021 Sep 13;31(17):3905-3914.e6. doi: 10.1016/j.cub.2021.06.033
Marasmius fiardii	Marfi1	17098	Basidiomycota	Marasmius fiardii PR-910 v1.0	Miyauchi S, Kiss E, Kuo A, Drula E, Kohler A, Sánchez-García M, Morin E, Andreopoulos B, Barry KW, Bonito G, Buée M, Carver A, Chen C, Cichocki N, Clum A, Culley D, Crous PW, Fauchery L, Girlanda M, Hayes RD, Kéri Z, LaButti K, Lipzen A, Lombard V, Magnuson J, Maillard F, Murat C, Nolan M, Ohm RA, Pangilinan J, Pereira MF, Perotto S, Peter M, Pfister S, Riley R, Sitrit Y, Stielow JB, Szöllősi G, …
Lentinula edodes	Lenedo1	14079	Basidiomycota	Lentinula edodes Le(Bin) 0899 ss11 v1.0	Zhang J, Shen N, Li C, Xiang X, Liu G, Gui Y, Patev S, Hibbett DS, Barry K, Andreopoulos W, Lipzen A, Riley R, He G, Yan M, Grigoriev IV, Shan Kwan H, Kit Cheung M, Bian Y, Xiao Y, Population genomics provides insights into the genetic basis of adaptive evolution in the mushroom-forming fungus Lentinula edodes.J Adv Res. 2022 May;38():91-106. doi: 10.1016/j.jare.2021.09.008
Pleurotus ostreatus	PleosPC9_1	12206	Basidiomycota	Pleurotus ostreatus PC9 v1.0	Alfaro M, Castanera R, Lavín JL, Grigoriev IV, Oguiza JA, Ramírez L, Pisabarro AG, Comparative and transcriptional analysis of the predicted secretome in the lignocellulose-degrading basidiomycete fungus Pleurotus ostreatus.Environ Microbiol. 2016 Dec;18(12):4710-4726. Doi: 10.1111/1462-2920.13360
Pleurotus eryngii	Pleery1	15960	Basidiomycota	Pleurotus eryngii ATCC 90797 v1.0	Ruiz-Dueñas FJ, Barrasa JM, Sánchez-García M, Camarero S, Miyauchi S, Serrano A, Linde D, Babiker R, Drula E, Ayuso-Fernández I, Pacheco R, Padilla G, Ferreira P, Barriuso J, Kellner H, Castanera R, Alfaro M, Ramírez L, Pisabarro AG, Riley R, Kuo A, Andreopoulos W, LaButti K, Pangilinan J, Tritt A, Lipzen A, He G, Yan M, Ng V, Grigoriev IV, Cullen D, Martin F, Rosso MN, Henrissat B, Hibbett D, Ma…
Schizophyllum commune	Schco3	16319	Basidiomycota	Schizophyllum commune H4-8 v3.0	Marian IM, Vonk PJ, Valdes ID, Barry K, Bostock B, Carver A, Daum C, Lerner H, Lipzen A, Park H, Schuller MBP, Tegelaar M, Tritt A, Schmutz J, Grimwood J, Lugones LG, Choi IG, Wösten HAB, Grigoriev IV, Ohm RA The Transcription Factor Roc1 Is a Key Regulator of Cellulose Degradation in the Wood-Decaying Mushroom Schizophyllum commune. mBio. 2022 May 23;():e0062822. doi: 10.1128/mbio.00628-22 Ohm R…
Bjerkandera adusta	Bjead1_1	15473	Basidiomycota	Bjerkandera adusta v1.0	Binder M, Justo A, Riley R, Salamov A, Lopez-Giraldez F, Sjökvist E, Copeland A, Foster B, Sun H, Larsson E, Larsson KH, Townsend J, Grigoriev IV, Hibbett DS,Phylogenetic and phylogenomic overview of the Polyporales.Mycologia. 2013 Nov-Dec;105(6):1350-73. Doi: 10.3852/13-003
Phanerochaete chrysosporium	Phchr2	13602	Basidiomycota	Phanerochaete chrysosporium RP-78 v2.2	Ohm RA, Riley R, Salamov A, Min B, Choi IG, Grigoriev IV,Genomics of wood-degrading fungi.Fungal Genet Biol. 2014 Nov;72():82-90. doi: 10.1016/j.fgb.2014.05.001
Irpex lacteus	Irplac1	15319	Basidiomycota	Irpex lacteus CCBAS Fr. 238 617/93 v1.0	Hage H, Miyauchi S, Virágh M, Drula E, Min B, Chaduli D, Navarro D, Favel A, Norest M, Lesage-Meessen L, Bálint B, Merényi Z, de Eugenio L, Morin E, Martínez AT, Baldrian P, Štursová M, Martínez MJ, Novotny C, Magnuson JK, Spatafora JW, Maurice S, Pangilinan J, Andreopoulos W, LaButti K, Hundley H, Na H, Kuo A, Barry K, Lipzen A, Henrissat B, Riley R, Ahrendt S, Nagy LG, Grigoriev IV, Martin F, R…
Phlebia radiata	Phlrad1	14629	Basidiomycota	Phlebia radiata Fr. (isolate 79, FBCC0043)	Kuuskeri J, Häkkinen M, Laine P, Smolander OP, Tamene F, Miettinen S, Nousiainen P, Kemell M, Auvinen P, Lundell T,Time-scale dynamics of proteome and transcriptome of the white-rot fungus Phlebia radiata: growth on spruce wood and decay effect on lignocellulose.Biotechnol Biofuels. 2016;9(1):192. doi: 10.1186/s13068-016-0608-9
Trametes versicolor	Trave1	14296	Basidiomycota	Trametes versicolor v1.0	Floudas D, Binder M, Riley R, Barry K, Blanchette RA, Henrissat B, Martínez AT, Otillar R, Spatafora JW, Yadav JS, Aerts A, Benoit I, Boyd A, Carlson A, Copeland A, Coutinho PM, de Vries RP, Ferreira P, Findley K, Foster B, Gaskell J, Glotzer D, Górecki P, Heitman J, Hesse C, Hori C, Igarashi K, Jurgens JA, Kallen N, Kersten P, Kohler A, Kües U, Kumar TK, Kuo A, LaButti K, Larrondo LF, Lindquist …
Trametes betulina	Trabet1	13239	Basidiomycota	Trametes betulina CIRM-BRFM 1801 v1.0	Hage H, Miyauchi S, Virágh M, Drula E, Min B, Chaduli D, Navarro D, Favel A, Norest M, Lesage-Meessen L, Bálint B, Merényi Z, de Eugenio L, Morin E, Martínez AT, Baldrian P, Štursová M, Martínez MJ, Novotny C, Magnuson JK, Spatafora JW, Maurice S, Pangilinan J, Andreopoulos W, LaButti K, Hundley H, Na H, Kuo A, Barry K, Lipzen A, Henrissat B, Riley R, Ahrendt S, Nagy LG, Grigoriev IV, Martin F, R…
Polyporus squamosus	Polsqu1	15283	Basidiomycota	Polyporus squamosus CCBS 676 v1.0	Hage H, Miyauchi S, Virágh M, Drula E, Min B, Chaduli D, Navarro D, Favel A, Norest M, Lesage-Meessen L, Bálint B, Merényi Z, de Eugenio L, Morin E, Martínez AT, Baldrian P, Štursová M, Martínez MJ, Novotny C, Magnuson JK, Spatafora JW, Maurice S, Pangilinan J, Andreopoulos W, LaButti K, Hundley H, Na H, Kuo A, Barry K, Lipzen A, Henrissat B, Riley R, Ahrendt S, Nagy LG, Grigoriev IV, Martin F, R…
Dentipellis sp. (KUC8613)	Densp1	14320	Basidiomycota	Dentipellis sp. KUC8613	Park H, Min B, Jang Y, Kim J, Lipzen A, Sharma A, Andreopoulos B, Johnson J, Riley R, Spatafora JW, Henrissat B, Kim KH, Grigoriev IV, Kim JJ, Choi IG,Comprehensive genomic and transcriptomic analysis of polycyclic aromatic hydrocarbon degradation by a mycoremediation fungus, Dentipellis sp. KUC8613.Appl Microbiol Biotechnol. 2019 Oct;103(19):8145-8155. doi: 10.1007/s00253-019-10089-6
Heterobasidion annosum	Hetan2	13405	Basidiomycota	Heterobasidion annosum v2.0	Olson Å, Aerts A, Asiegbu F, Belbahri L, Bouzid O, Broberg A, Canbäck B, Coutinho PM, Cullen D, Dalman K, Deflorio G, van Diepen LTA, Dunand C, Duplessis S, Durling M, Gonthier P, Grimwood J, Fossdal CG, Hansson D, Henrissat B, Hietala A, Himmelstrand K, Hoffmeister D, Högberg N, James TY, Karlsson M, Kohler A, Kües U, Lee YH, Lin YC, Lind M, Lindquist E, Lombard V, Lucas S, Lundén K, Morin E, Mu…
Aspergillus glaucus	Aspgl1	11277	Ascomycota	Aspergillus glaucus v1.0	de Vries RP, Riley R, Wiebenga A, Aguilar-Osorio G, Amillis S, Uchima CA, Anderluh G, Asadollahi M, Askin M, Barry K, Battaglia E, Bayram Ö, Benocci T, Braus-Stromeyer SA, Caldana C, Cánovas D, Cerqueira GC, Chen F, Chen W, Choi C, Clum A, Dos Santos RA, Damásio AR, Diallinas G, Emri T, Fekete E, Flipphi M, Freyberg S, Gallo A, Gournas C, Habgood R, Hainaut M, Harispe ML, Henrissat B, Hildén KS, …
Aspergillus flavus	Aspfl2_3	13715	Ascomycota	Aspergillus flavus NRRL3357	Skerker JM, Pianalto KM, Mondo SJ, Yang K, Arkin AP, Keller NP, Grigoriev IV, Louise Glass NL,Chromosome assembled and annotated genome sequence of Aspergillus flavus NRRL 3357. G3 (Bethesda). 2021 Aug 7;11(8):. doi: 10.1093/g3journal/jkab213
Penicillium chrysogenum	PenchWisc1_1	13671	Ascomycota	Penicillium chrysogenum Wisconsin 54-1255	van den Berg MA, Albang R, Albermann K, Badger JH, Daran JM, Driessen AJ, Garcia-Estrada C, Fedorova ND, Harris DM, Heijne WH, Joardar V, Kiel JA, Kovalchuk A, Martín JF, Nierman WC, Nijland JG, Pronk JT, Roubos JA, van der Klei IJ, van Peij NN, Veenhuis M, von Döhren H, Wagner C, Wortman J, Bovenberg RA,Genome sequencing and analysis of the filamentous fungus Penicillium chrysogenum.Nat Biotechn…
Penicillium arizonense	Penar1	12253	Ascomycota	Penicillium arizonense CBS 141311	Grijseels S, Nielsen JC, Randelovic M, Nielsen J, Nielsen KF, Workman M, Frisvad JC,Penicillium arizonense, a new, genome sequenced fungal species, reveals a high chemical diversity in secreted metabolites.Sci Rep. 2016 Oct 14;6():35112. doi: 10.1038/srep35112
Cochliobolus lunatus	Coclu2	12131	Ascomycota	Cochliobolus lunatus m118 v2.0	Condon BJ, Leng Y, Wu D, Bushley KE, Ohm RA, Otillar R, Martin J, Schackwitz W, Grimwood J, MohdZainudin N, Xue C, Wang R, Manning VA, Dhillon B, Tu ZJ, Steffenson BJ, Salamov A, Sun H, Lowry S, LaButti K, Han J, Copeland A, Lindquist E, Barry K, Schmutz J, Baker SE, Ciuffetti LM, Grigoriev IV, Zhong S, Turgeon BG,Comparative genome structure, secondary metabolite, and effector coding capacity ac…
Botryosphaeria dothidea	Botdo1_1	14998	Ascomycota	Botryosphaeria dothidea	Marsberg A, Kemler M, Jami F, Nagel JH, Postma-Smidt A, Naidoo S, Wingfield MJ, Crous PW, Spatafora JW, Hesse CN, Robbertse B, Slippers B,Botryosphaeria dothidea: a latent pathogen of global importance to woody plant health.Mol Plant Pathol. 2017 May;18(4):477-488. doi: 10.1111/mpp.12495
Cladosporium sphaerospermum	Clasph1	8807	Ascomycota	Cladosporium sphaerospermum UM 843	Ng KP, Yew SM, Chan CL, Soo-Hoo TS, Na SL, Hassan H, Ngeow YF, Hoh CC, Lee KW, Yee WY,Sequencing of Cladosporium sphaerospermum, a Dematiaceous fungus isolated from blood culture.Eukaryot Cell. 2012 May;11(5):705-6. doi: 10.1128/EC.00081-12
Trichoderma citrinoviride	Trici4	9737	Ascomycota	Trichoderma citrinoviride TUCIM 6016 v4.0	Druzhinina IS, Chenthamara K, Zhang J, Atanasova L, Yang D, Miao Y, Rahimi MJ, Grujic M, Cai F, Pourmehdi S, Salim KA, Pretzer C, Kopchinskiy AG, Henrissat B, Kuo A, Hundley H, Wang M, Aerts A, Salamov A, Lipzen A, LaButti K, Barry K, Grigoriev IV, Shen Q, Kubicek CP, Massive lateral transfer of genes encoding plant cell wall-degrading enzymes to the mycoparasitic fungus Trichoderma from its plan…
Trichoderma harzianum	Trihar1	13932	Ascomycota	Trichoderma harzianum TR274 v1.0	Kubicek CP, Steindorff AS, Chenthamara K, Manganiello G, Henrissat B, Zhang J, Cai F, Kopchinskiy AG, Kubicek EM, Kuo A, Baroncelli R, Sarrocco S, Noronha EF, Vannacci G, Shen Q, Grigoriev IV, Druzhinina IS,Evolution and comparative genomics of the most common Trichoderma species.BMC Genomics. 2019 Jun 12;20(1):485. doi: 10.1186/s12864-019-5680-7, Steindorff AS, Ramada MH, Coelho AS, Miller RN, P…
Purpureocillium lilacinum	Purli1	11763	Ascomycota	Purpureocillium lilacinum PLFJ-1	Wang G, Liu Z, Lin R, Li E, Mao Z, Ling J, Yang Y, Yin WB, Xie B, Biosynthesis of Antibiotic Leucinostatins in Bio-control Fungus Purpureocillium lilacinum and Their Inhibition on Phytophthora Revealed by Genome Mining.PLoS Pathog. 2016 Jul;12(7):e1005685. doi: 10.1371/journal.ppat.1005685
Fusarium oxysporum	FoxFo5176	19130	Ascomycota	Fusarium oxysporum Fo5176	Fokkens L, Guo L, Dora S, Wang B, Ye K, Sánchez-Rodríguez C, Croll D,A Chromosome-Scale Genome Assembly for the Fusarium oxysporum Strain Fo5176 To Establish a Model Arabidopsis-Fungal Pathosystem.G3 (Bethesda). 2020 Oct 5;10(10):3549-3555. doi: 10.1534/g3.120.401375
Geotrichum candidum	Galgeo1	6826	Ascomycota	Galactomyces geotrichum Phaff 72-186	JGI Data use policy after November 2018	https://genome.jgi.doe.gov/portal/Galgeo1/Galgeo1.download.html
Mucor lusitanicus	Muccir1_3	11843	Mucoromycota	Mucor lusitanicus (circinelloides) MU402 v1.0	Navarro-Mendoza MI, Pérez-Arques C, Panchal S, Nicolás FE, Mondo SJ, Ganguly P, Pangilinan J, Grigoriev IV, Heitman J, Sanyal K, Garre V, Early Diverging Fungus Mucor circinelloides Lacks Centromeric Histone CENP-A and Displays a Mosaic of Point and Regional Centromeres.,Curr Biol. 2019 Nov 18;29(22):3791-3802.e6. doi: 10.1016/j.cub.2019.09.024

## Sheet: pathway_conversion_enzyme2022
JGI_Gene	jgi_short	KOFAMID	Thrshld	Score	E-value	Ko Definition	Enzyme Name In Biocatalysis/Biodegradation Database	Category	Degrades
jgi|Botdo1_1|298173	Botdo1_1	K00004	373.23	467.7	3.6e-140	(R,R)-butanediol dehydrogenase / meso-butanediol dehydrogenase / diacetyl reductase [EC:1.1.1.4 1.1.1.- 1.1.1.303]		Oxidoreductases	Butanoate
jgi|Clasph1|3058	Clasph1	K00004	373.23	443.4	8.2e-133	(R,R)-butanediol dehydrogenase / meso-butanediol dehydrogenase / diacetyl reductase [EC:1.1.1.4 1.1.1.- 1.1.1.303]		Oxidoreductases	Butanoate
jgi|Coclu2|139673	Coclu2	K00004	373.23	462.8	1.1e-138	(R,R)-butanediol dehydrogenase / meso-butanediol dehydrogenase / diacetyl reductase [EC:1.1.1.4 1.1.1.- 1.1.1.303]		Oxidoreductases	Butanoate
jgi|FoxFo5176|6706	FoxFo5176	K00004	373.23	437.5	5.1e-131	(R,R)-butanediol dehydrogenase / meso-butanediol dehydrogenase / diacetyl reductase [EC:1.1.1.4 1.1.1.- 1.1.1.303]		Oxidoreductases	Butanoate
jgi|FoxFo5176|96580	FoxFo5176	K00004	373.23	455.8	1.5e-136	(R,R)-butanediol dehydrogenase / meso-butanediol dehydrogenase / diacetyl reductase [EC:1.1.1.4 1.1.1.- 1.1.1.303]		Oxidoreductases	Butanoate
jgi|Penar1|12182	Penar1	K00004	373.23	392.5	2.5e-117	(R,R)-butanediol dehydrogenase / meso-butanediol dehydrogenase / diacetyl reductase [EC:1.1.1.4 1.1.1.- 1.1.1.303]		Oxidoreductases	Butanoate
jgi|Penar1|4387	Penar1	K00004	373.23	417.4	6.5e-125	(R,R)-butanediol dehydrogenase / meso-butanediol dehydrogenase / diacetyl reductase [EC:1.1.1.4 1.1.1.- 1.1.1.303]		Oxidoreductases	Butanoate
jgi|PenchWisc1_1|145035	PenchWisc1_1	K00004	373.23	426.7	9.8e-128	(R,R)-butanediol dehydrogenase / meso-butanediol dehydrogenase / diacetyl reductase [EC:1.1.1.4 1.1.1.- 1.1.1.303]		Oxidoreductases	Butanoate
jgi|PenchWisc1_1|150004	PenchWisc1_1	K00004	373.23	429.1	1.8e-128	(R,R)-butanediol dehydrogenase / meso-butanediol dehydrogenase / diacetyl reductase [EC:1.1.1.4 1.1.1.- 1.1.1.303]		Oxidoreductases	Butanoate
jgi|Trabet1|468836	Trabet1	K00004	373.23	396.5	1.4e-118	(R,R)-butanediol dehydrogenase / meso-butanediol dehydrogenase / diacetyl reductase [EC:1.1.1.4 1.1.1.- 1.1.1.303]		Oxidoreductases	Butanoate
jgi|Trave1|74621	Trave1	K00004	373.23	401.4	4.8e-120	(R,R)-butanediol dehydrogenase / meso-butanediol dehydrogenase / diacetyl reductase [EC:1.1.1.4 1.1.1.- 1.1.1.303]		Oxidoreductases	Butanoate
jgi|Abobi1|461209	Abobi1	K01560	142.77	179	2.2e-52	2-haloacid dehalogenase [EC:3.8.1.2]	2-haloacid dehalogenase (enzymeID e0021)	Hydrolases	Chlorocyclohexane/Chlorobenzene/Chloroalkane/Chloroalkene/Chloroacetate
jgi|Anoalb1|2105424	Anoalb1	K01560	142.77	172.2	2.5e-50	2-haloacid dehalogenase [EC:3.8.1.2]	2-haloacid dehalogenase (enzymeID e0021)	Hydrolases	Chlorocyclohexane/Chlorobenzene/Chloroalkane/Chloroalkene/Chloroacetate
jgi|Armbor1|1710206	Armbor1	K01560	142.77	167.2	8.6e-49	2-haloacid dehalogenase [EC:3.8.1.2]	2-haloacid dehalogenase (enzymeID e0021)	Hydrolases	Chlorocyclohexane/Chlorobenzene/Chloroalkane/Chloroalkene/Chloroacetate
jgi|Armcep1|19104	Armcep1	K01560	142.77	162.6	2.1e-47	2-haloacid dehalogenase [EC:3.8.1.2]	2-haloacid dehalogenase (enzymeID e0021)	Hydrolases	Chlorocyclohexane/Chlorobenzene/Chloroalkane/Chloroalkene/Chloroacetate
jgi|Armcep1|20404	Armcep1	K01560	142.77	154.5	6.3e-45	2-haloacid dehalogenase [EC:3.8.1.2]	2-haloacid dehalogenase (enzymeID e0021)	Hydrolases	Chlorocyclohexane/Chlorobenzene/Chloroalkane/Chloroalkene/Chloroacetate
jgi|Armect1|1376383	Armect1	K01560	142.77	176.5	1.3e-51	2-haloacid dehalogenase [EC:3.8.1.2]	2-haloacid dehalogenase (enzymeID e0021)	Hydrolases	Chlorocyclohexane/Chlorobenzene/Chloroalkane/Chloroalkene/Chloroacetate
jgi|Armga1|599931	Armga1	K01560	142.77	153.9	9.4e-45	2-haloacid dehalogenase [EC:3.8.1.2]	2-haloacid dehalogenase (enzymeID e0021)	Hydrolases	Chlorocyclohexane/Chlorobenzene/Chloroalkane/Chloroalkene/Chloroacetate
jgi|Armga1|997326	Armga1	K01560	142.77	183.7	8.2e-54	2-haloacid dehalogenase [EC:3.8.1.2]	2-haloacid dehalogenase (enzymeID e0021)	Hydrolases	Chlorocyclohexane/Chlorobenzene/Chloroalkane/Chloroalkene/Chloroacetate
jgi|Armlut1|1153761	Armlut1	K01560	142.77	143.9	1e-41	2-haloacid dehalogenase [EC:3.8.1.2]	2-haloacid dehalogenase (enzymeID e0021)	Hydrolases	Chlorocyclohexane/Chlorobenzene/Chloroalkane/Chloroalkene/Chloroacetate
jgi|Armlut1|559662	Armlut1	K01560	142.77	182.9	1.4e-53	2-haloacid dehalogenase [EC:3.8.1.2]	2-haloacid dehalogenase (enzymeID e0021)	Hydrolases	Chlorocyclohexane/Chlorobenzene/Chloroalkane/Chloroalkene/Chloroacetate
jgi|Armmel1|1035841	Armmel1	K01560	142.77	146.7	1.5e-42	2-haloacid dehalogenase [EC:3.8.1.2]	2-haloacid dehalogenase (enzymeID e0021)	Hydrolases	Chlorocyclohexane/Chlorobenzene/Chloroalkane/Chloroalkene/Chloroacetate
jgi|Armost1|961436	Armost1	K01560	142.77	181.9	2.9e-53	2-haloacid dehalogenase [EC:3.8.1.2]	2-haloacid dehalogenase (enzymeID e0021)	Hydrolases	Chlorocyclohexane/Chlorobenzene/Chloroalkane/Chloroalkene/Chloroacetate
jgi|Armosto1|253749	Armosto1	K01560	142.77	149.7	1.7e-43	2-haloacid dehalogenase [EC:3.8.1.2]	2-haloacid dehalogenase (enzymeID e0021)	Hydrolases	Chlorocyclohexane/Chlorobenzene/Chloroalkane/Chloroalkene/Chloroacetate
jgi|Armosto1|256009	Armosto1	K01560	142.77	159	2.6e-46	2-haloacid dehalogenase [EC:3.8.1.2]	2-haloacid dehalogenase (enzymeID e0021)	Hydrolases	Chlorocyclohexane/Chlorobenzene/Chloroalkane/Chloroalkene/Chloroacetate
jgi|Armtab1|1620802	Armtab1	K01560	142.77	152.1	3.4e-44	2-haloacid dehalogenase [EC:3.8.1.2]	2-haloacid dehalogenase (enzymeID e0021)	Hydrolases	Chlorocyclohexane/Chlorobenzene/Chloroalkane/Chloroalkene/Chloroacetate
jgi|Aspfl2_3|1186931	Aspfl2_3	K01560	142.77	183.2	1.2e-53	2-haloacid dehalogenase [EC:3.8.1.2]	2-haloacid dehalogenase (enzymeID e0021)	Hydrolases	Chlorocyclohexane/Chlorobenzene/Chloroalkane/Chloroalkene/Chloroacetate
jgi|Aspfl2_3|2063595	Aspfl2_3	K01560	142.77	176.3	1.5e-51	2-haloacid dehalogenase [EC:3.8.1.2]	2-haloacid dehalogenase (enzymeID e0021)	Hydrolases	Chlorocyclohexane/Chlorobenzene/Chloroalkane/Chloroalkene/Chloroacetate
jgi|Aspfl2_3|2135953	Aspfl2_3	K01560	142.77	171	6.3e-50	2-haloacid dehalogenase [EC:3.8.1.2]	2-haloacid dehalogenase (enzymeID e0021)	Hydrolases	Chlorocyclohexane/Chlorobenzene/Chloroalkane/Chloroalkene/Chloroacetate
jgi|Aspfl2_3|7859	Aspfl2_3	K01560	142.77	160.1	1.2e-46	2-haloacid dehalogenase [EC:3.8.1.2]	2-haloacid dehalogenase (enzymeID e0021)	Hydrolases	Chlorocyclohexane/Chlorobenzene/Chloroalkane/Chloroalkene/Chloroacetate
jgi|Aspgl1|45922	Aspgl1	K01560	142.77	185.7	2.1e-54	2-haloacid dehalogenase [EC:3.8.1.2]	2-haloacid dehalogenase (enzymeID e0021)	Hydrolases	Chlorocyclohexane/Chlorobenzene/Chloroalkane/Chloroalkene/Chloroacetate
jgi|Bjead1_1|42000	Bjead1_1	K01560	142.77	168.4	3.6e-49	2-haloacid dehalogenase [EC:3.8.1.2]	2-haloacid dehalogenase (enzymeID e0021)	Hydrolases	Chlorocyclohexane/Chlorobenzene/Chloroalkane/Chloroalkene/Chloroacetate
jgi|Bjead1_1|175276	Bjead1_1	K01560	142.77	171.2	5.3e-50	2-haloacid dehalogenase [EC:3.8.1.2]	2-haloacid dehalogenase (enzymeID e0021)	Hydrolases	Chlorocyclohexane/Chlorobenzene/Chloroalkane/Chloroalkene/Chloroacetate
jgi|Botdo1_1|296631	Botdo1_1	K01560	142.77	143.1	1.8e-41	2-haloacid dehalogenase [EC:3.8.1.2]	2-haloacid dehalogenase (enzymeID e0021)	Hydrolases	Chlorocyclohexane/Chlorobenzene/Chloroalkane/Chloroalkene/Chloroacetate
jgi|Botdo1_1|294319	Botdo1_1	K01560	142.77	194.9	3.3e-57	2-haloacid dehalogenase [EC:3.8.1.2]	2-haloacid dehalogenase (enzymeID e0021)	Hydrolases	Chlorocyclohexane/Chlorobenzene/Chloroalkane/Chloroalkene/Chloroacetate
jgi|Botdo1_1|290326	Botdo1_1	K01560	142.77	201.5	3.3e-59	2-haloacid dehalogenase [EC:3.8.1.2]	2-haloacid dehalogenase (enzymeID e0021)	Hydrolases	Chlorocyclohexane/Chlorobenzene/Chloroalkane/Chloroalkene/Chloroacetate
jgi|Cersu1|109865	Cersu1	K01560	142.77	178.9	2.3e-52	2-haloacid dehalogenase [EC:3.8.1.2]	2-haloacid dehalogenase (enzymeID e0021)	Hydrolases	Chlorocyclohexane/Chlorobenzene/Chloroalkane/Chloroalkene/Chloroacetate
jgi|Cersu1|124249	Cersu1	K01560	142.77	178.7	2.8e-52	2-haloacid dehalogenase [EC:3.8.1.2]	2-haloacid dehalogenase (enzymeID e0021)	Hydrolases	Chlorocyclohexane/Chlorobenzene/Chloroalkane/Chloroalkene/Chloroacetate
jgi|Clasph1|7676	Clasph1	K01560	142.77	199.6	1.2e-58	2-haloacid dehalogenase [EC:3.8.1.2]	2-haloacid dehalogenase (enzymeID e0021)	Hydrolases	Chlorocyclohexane/Chlorobenzene/Chloroalkane/Chloroalkene/Chloroacetate
jgi|Clasph1|8135	Clasph1	K01560	142.77	201.8	2.6e-59	2-haloacid dehalogenase [EC:3.8.1.2]	2-haloacid dehalogenase (enzymeID e0021)	Hydrolases	Chlorocyclohexane/Chlorobenzene/Chloroalkane/Chloroalkene/Chloroacetate
jgi|Clibor1|1135329	Clibor1	K01560	142.77	173.3	1.2e-50	2-haloacid dehalogenase [EC:3.8.1.2]	2-haloacid dehalogenase (enzymeID e0021)	Hydrolases	Chlorocyclohexane/Chlorobenzene/Chloroalkane/Chloroalkene/Chloroacetate
jgi|Clibor1|1162818	Clibor1	K01560	142.77	163.5	1.1e-47	2-haloacid dehalogenase [EC:3.8.1.2]	2-haloacid dehalogenase (enzymeID e0021)	Hydrolases	Chlorocyclohexane/Chlorobenzene/Chloroalkane/Chloroalkene/Chloroacetate
jgi|Coclu2|135212	Coclu2	K01560	142.77	168.8	2.8e-49	2-haloacid dehalogenase [EC:3.8.1.2]	2-haloacid dehalogenase (enzymeID e0021)	Hydrolases	Chlorocyclohexane/Chlorobenzene/Chloroalkane/Chloroalkene/Chloroacetate
jgi|Densp1|844191	Densp1	K01560	142.77	196.6	1e-57	2-haloacid dehalogenase [EC:3.8.1.2]	2-haloacid dehalogenase (enzymeID e0021)	Hydrolases	Chlorocyclohexane/Chlorobenzene/Chloroalkane/Chloroalkene/Chloroacetate
jgi|FoxFo5176|416003	FoxFo5176	K01560	142.77	197.2	6.8e-58	2-haloacid dehalogenase [EC:3.8.1.2]	2-haloacid dehalogenase (enzymeID e0021)	Hydrolases	Chlorocyclohexane/Chlorobenzene/Chloroalkane/Chloroalkene/Chloroacetate
jgi|FoxFo5176|426988	FoxFo5176	K01560	142.77	149.8	1.7e-43	2-haloacid dehalogenase [EC:3.8.1.2]	2-haloacid dehalogenase (enzymeID e0021)	Hydrolases	Chlorocyclohexane/Chlorobenzene/Chloroalkane/Chloroalkene/Chloroacetate
jgi|FoxFo5176|457467	FoxFo5176	K01560	142.77	194	6.1e-57	2-haloacid dehalogenase [EC:3.8.1.2]	2-haloacid dehalogenase (enzymeID e0021)	Hydrolases	Chlorocyclohexane/Chlorobenzene/Chloroalkane/Chloroalkene/Chloroacetate
jgi|Guyne1|976004	Guyne1	K01560	142.77	170.3	9.8e-50	2-haloacid dehalogenase [EC:3.8.1.2]	2-haloacid dehalogenase (enzymeID e0021)	Hydrolases	Chlorocyclohexane/Chlorobenzene/Chloroalkane/Chloroalkene/Chloroacetate
jgi|Hypsu1|46106	Hypsu1	K01560	142.77	181.3	4.5e-53	2-haloacid dehalogenase [EC:3.8.1.2]	2-haloacid dehalogenase (enzymeID e0021)	Hydrolases	Chlorocyclohexane/Chlorobenzene/Chloroalkane/Chloroalkene/Chloroacetate
jgi|Irplac1|1587378	Irplac1	K01560	142.77	180.6	7.5e-53	2-haloacid dehalogenase [EC:3.8.1.2]	2-haloacid dehalogenase (enzymeID e0021)	Hydrolases	Chlorocyclohexane/Chlorobenzene/Chloroalkane/Chloroalkene/Chloroacetate
jgi|Irplac1|164753	Irplac1	K01560	142.77	144.5	7.1e-42	2-haloacid dehalogenase [EC:3.8.1.2]	2-haloacid dehalogenase (enzymeID e0021)	Hydrolases	Chlorocyclohexane/Chlorobenzene/Chloroalkane/Chloroalkene/Chloroacetate
jgi|Lenedo1|1060960	Lenedo1	K01560	142.77	179.9	1.2e-52	2-haloacid dehalogenase [EC:3.8.1.2]	2-haloacid dehalogenase (enzymeID e0021)	Hydrolases	Chlorocyclohexane/Chlorobenzene/Chloroalkane/Chloroalkene/Chloroacetate
jgi|Marfi1|953381	Marfi1	K01560	142.77	173.8	8.5e-51	2-haloacid dehalogenase [EC:3.8.1.2]	2-haloacid dehalogenase (enzymeID e0021)	Hydrolases	Chlorocyclohexane/Chlorobenzene/Chloroalkane/Chloroalkene/Chloroacetate
jgi|Penar1|119	Penar1	K01560	142.77	193.5	9e-57	2-haloacid dehalogenase [EC:3.8.1.2]	2-haloacid dehalogenase (enzymeID e0021)	Hydrolases	Chlorocyclohexane/Chlorobenzene/Chloroalkane/Chloroalkene/Chloroacetate
jgi|Penar1|8076	Penar1	K01560	142.77	153.7	1.1e-44	2-haloacid dehalogenase [EC:3.8.1.2]	2-haloacid dehalogenase (enzymeID e0021)	Hydrolases	Chlorocyclohexane/Chlorobenzene/Chloroalkane/Chloroalkene/Chloroacetate
jgi|Penar1|9262	Penar1	K01560	142.77	183.2	1.2e-53	2-haloacid dehalogenase [EC:3.8.1.2]	2-haloacid dehalogenase (enzymeID e0021)	Hydrolases	Chlorocyclohexane/Chlorobenzene/Chloroalkane/Chloroalkene/Chloroacetate
jgi|PenchWisc1_1|138985	PenchWisc1_1	K01560	142.77	181.5	3.9e-53	2-haloacid dehalogenase [EC:3.8.1.2]	2-haloacid dehalogenase (enzymeID e0021)	Hydrolases	Chlorocyclohexane/Chlorobenzene/Chloroalkane/Chloroalkene/Chloroacetate
jgi|PenchWisc1_1|139253	PenchWisc1_1	K01560	142.77	181	5.6e-53	2-haloacid dehalogenase [EC:3.8.1.2]	2-haloacid dehalogenase (enzymeID e0021)	Hydrolases	Chlorocyclohexane/Chlorobenzene/Chloroalkane/Chloroalkene/Chloroacetate
jgi|Phchr2|1431822	Phchr2	K01560	142.77	196.6	1e-57	2-haloacid dehalogenase [EC:3.8.1.2]	2-haloacid dehalogenase (enzymeID e0021)	Hydrolases	Chlorocyclohexane/Chlorobenzene/Chloroalkane/Chloroalkene/Chloroacetate
jgi|Phlrad1|138510	Phlrad1	K01560	142.77	170.3	1e-49	2-haloacid dehalogenase [EC:3.8.1.2]	2-haloacid dehalogenase (enzymeID e0021)	Hydrolases	Chlorocyclohexane/Chlorobenzene/Chloroalkane/Chloroalkene/Chloroacetate
jgi|Phlrad1|143412	Phlrad1	K01560	142.77	175.6	2.5e-51	2-haloacid dehalogenase [EC:3.8.1.2]	2-haloacid dehalogenase (enzymeID e0021)	Hydrolases	Chlorocyclohexane/Chlorobenzene/Chloroalkane/Chloroalkene/Chloroacetate
jgi|Pleery1|1468041	Pleery1	K01560	142.77	175.1	3.6e-51	2-haloacid dehalogenase [EC:3.8.1.2]	2-haloacid dehalogenase (enzymeID e0021)	Hydrolases	Chlorocyclohexane/Chlorobenzene/Chloroalkane/Chloroalkene/Chloroacetate
jgi|PleosPC9_1|88989	PleosPC9_1	K01560	142.77	164	8e-48	2-haloacid dehalogenase [EC:3.8.1.2]	2-haloacid dehalogenase (enzymeID e0021)	Hydrolases	Chlorocyclohexane/Chlorobenzene/Chloroalkane/Chloroalkene/Chloroacetate
jgi|PleosPC9_1|88990	PleosPC9_1	K01560	142.77	177.6	6e-52	2-haloacid dehalogenase [EC:3.8.1.2]	2-haloacid dehalogenase (enzymeID e0021)	Hydrolases	Chlorocyclohexane/Chlorobenzene/Chloroalkane/Chloroalkene/Chloroacetate
jgi|Polsqu1|19836	Polsqu1	K01560	142.77	164.4	6.2e-48	2-haloacid dehalogenase [EC:3.8.1.2]	2-haloacid dehalogenase (enzymeID e0021)	Hydrolases	Chlorocyclohexane/Chlorobenzene/Chloroalkane/Chloroalkene/Chloroacetate
jgi|Polsqu1|642235	Polsqu1	K01560	142.77	180.6	7.3e-53	2-haloacid dehalogenase [EC:3.8.1.2]	2-haloacid dehalogenase (enzymeID e0021)	Hydrolases	Chlorocyclohexane/Chlorobenzene/Chloroalkane/Chloroalkene/Chloroacetate
jgi|Purli1|10490	Purli1	K01560	142.77	187.6	5.6e-55	2-haloacid dehalogenase [EC:3.8.1.2]	2-haloacid dehalogenase (enzymeID e0021)	Hydrolases	Chlorocyclohexane/Chlorobenzene/Chloroalkane/Chloroalkene/Chloroacetate
jgi|Purli1|3182	Purli1	K01560	142.77	204.7	3.5e-60	2-haloacid dehalogenase [EC:3.8.1.2]	2-haloacid dehalogenase (enzymeID e0021)	Hydrolases	Chlorocyclohexane/Chlorobenzene/Chloroalkane/Chloroalkene/Chloroacetate
jgi|Schco3|2616264	Schco3	K01560	142.77	189.2	1.8e-55	2-haloacid dehalogenase [EC:3.8.1.2]	2-haloacid dehalogenase (enzymeID e0021)	Hydrolases	Chlorocyclohexane/Chlorobenzene/Chloroalkane/Chloroalkene/Chloroacetate
jgi|Schco3|2492878	Schco3	K01560	142.77	167.2	8.7e-49	2-haloacid dehalogenase [EC:3.8.1.2]	2-haloacid dehalogenase (enzymeID e0021)	Hydrolases	Chlorocyclohexane/Chlorobenzene/Chloroalkane/Chloroalkene/Chloroacetate
jgi|Schco3|2666990	Schco3	K01560	142.77	176.9	9.6e-52	2-haloacid dehalogenase [EC:3.8.1.2]	2-haloacid dehalogenase (enzymeID e0021)	Hydrolases	Chlorocyclohexane/Chlorobenzene/Chloroalkane/Chloroalkene/Chloroacetate
jgi|Trabet1|744638	Trabet1	K01560	142.77	169.3	2.1e-49	2-haloacid dehalogenase [EC:3.8.1.2]	2-haloacid dehalogenase (enzymeID e0021)	Hydrolases	Chlorocyclohexane/Chlorobenzene/Chloroalkane/Chloroalkene/Chloroacetate
jgi|Trabet1|886543	Trabet1	K01560	142.77	167.5	6.9e-49	2-haloacid dehalogenase [EC:3.8.1.2]	2-haloacid dehalogenase (enzymeID e0021)	Hydrolases	Chlorocyclohexane/Chlorobenzene/Chloroalkane/Chloroalkene/Chloroacetate
jgi|Trave1|68853	Trave1	K01560	142.77	173.4	1.2e-50	2-haloacid dehalogenase [EC:3.8.1.2]	2-haloacid dehalogenase (enzymeID e0021)	Hydrolases	Chlorocyclohexane/Chlorobenzene/Chloroalkane/Chloroalkene/Chloroacetate
jgi|Trave1|55948	Trave1	K01560	142.77	177.4	7e-52	2-haloacid dehalogenase [EC:3.8.1.2]	2-haloacid dehalogenase (enzymeID e0021)	Hydrolases	Chlorocyclohexane/Chlorobenzene/Chloroalkane/Chloroalkene/Chloroacetate
jgi|Trici4|1138800	Trici4	K01560	142.77	198.8	2.2e-58	2-haloacid dehalogenase [EC:3.8.1.2]	2-haloacid dehalogenase (enzymeID e0021)	Hydrolases	Chlorocyclohexane/Chlorobenzene/Chloroalkane/Chloroalkene/Chloroacetate
jgi|Trici4|1163515	Trici4	K01560	142.77	189.3	1.7e-55	2-haloacid dehalogenase [EC:3.8.1.2]	2-haloacid dehalogenase (enzymeID e0021)	Hydrolases	Chlorocyclohexane/Chlorobenzene/Chloroalkane/Chloroalkene/Chloroacetate
jgi|Trihar1|750288	Trihar1	K01560	142.77	183.1	1.3e-53	2-haloacid dehalogenase [EC:3.8.1.2]	2-haloacid dehalogenase (enzymeID e0021)	Hydrolases	Chlorocyclohexane/Chlorobenzene/Chloroalkane/Chloroalkene/Chloroacetate
jgi|Trihar1|779684	Trihar1	K01560	142.77	195	3.2e-57	2-haloacid dehalogenase [EC:3.8.1.2]	2-haloacid dehalogenase (enzymeID e0021)	Hydrolases	Chlorocyclohexane/Chlorobenzene/Chloroalkane/Chloroalkene/Chloroacetate
jgi|Vuicom1|708815	Vuicom1	K01560	142.77	149.9	1.5e-43	2-haloacid dehalogenase [EC:3.8.1.2]	2-haloacid dehalogenase (enzymeID e0021)	Hydrolases	Chlorocyclohexane/Chlorobenzene/Chloroalkane/Chloroalkene/Chloroacetate
jgi|Vuicom1|774078	Vuicom1	K01560	142.77	188.8	2.4e-55	2-haloacid dehalogenase [EC:3.8.1.2]	2-haloacid dehalogenase (enzymeID e0021)	Hydrolases	Chlorocyclohexane/Chlorobenzene/Chloroalkane/Chloroalkene/Chloroacetate
jgi|Vuicom1|796147	Vuicom1	K01560	142.77	176.3	1.5e-51	2-haloacid dehalogenase [EC:3.8.1.2]	2-haloacid dehalogenase (enzymeID e0021)	Hydrolases	Chlorocyclohexane/Chlorobenzene/Chloroalkane/Chloroalkene/Chloroacetate
jgi|Vuicom1|806592	Vuicom1	K01560	142.77	164.6	5.5e-48	2-haloacid dehalogenase [EC:3.8.1.2]	2-haloacid dehalogenase (enzymeID e0021)	Hydrolases	Chlorocyclohexane/Chlorobenzene/Chloroalkane/Chloroalkene/Chloroacetate
jgi|Aspfl2_3|2200483	Aspfl2_3	K10676	438.67	603.3	6.5e-181	2,4-dichlorophenol 6-monooxygenase [EC:1.14.13.20]	2,4-dichlorophenol hydroxylase (enzymeID e0152)	Oxidoreductases	Chlorocyclohexane/Chlorobenzene
jgi|Aspgl1|1507462	Aspgl1	K10676	438.67	633.1	6.3e-190	2,4-dichlorophenol 6-monooxygenase [EC:1.14.13.20]	2,4-dichlorophenol hydroxylase (enzymeID e0152)	Oxidoreductases	Chlorocyclohexane/Chlorobenzene
jgi|Botdo1_1|298422	Botdo1_1	K10676	438.67	488	5.3e-146	2,4-dichlorophenol 6-monooxygenase [EC:1.14.13.20]	2,4-dichlorophenol hydroxylase (enzymeID e0152)	Oxidoreductases	Chlorocyclohexane/Chlorobenzene
jgi|Botdo1_1|287516	Botdo1_1	K10676	438.67	577	5.9e-173	2,4-dichlorophenol 6-monooxygenase [EC:1.14.13.20]	2,4-dichlorophenol hydroxylase (enzymeID e0152)	Oxidoreductases	Chlorocyclohexane/Chlorobenzene
jgi|Botdo1_1|285803	Botdo1_1	K10676	438.67	440	1.9e-131	2,4-dichlorophenol 6-monooxygenase [EC:1.14.13.20]	2,4-dichlorophenol hydroxylase (enzymeID e0152)	Oxidoreductases	Chlorocyclohexane/Chlorobenzene
jgi|Botdo1_1|285689	Botdo1_1	K10676	438.67	445.7	3.6e-133	2,4-dichlorophenol 6-monooxygenase [EC:1.14.13.20]	2,4-dichlorophenol hydroxylase (enzymeID e0152)	Oxidoreductases	Chlorocyclohexane/Chlorobenzene
jgi|Clasph1|2944	Clasph1	K10676	438.67	627.2	3.8e-188	2,4-dichlorophenol 6-monooxygenase [EC:1.14.13.20]	2,4-dichlorophenol hydroxylase (enzymeID e0152)	Oxidoreductases	Chlorocyclohexane/Chlorobenzene
jgi|Coclu2|19021	Coclu2	K10676	438.67	462.6	2.7e-138	2,4-dichlorophenol 6-monooxygenase [EC:1.14.13.20]	2,4-dichlorophenol hydroxylase (enzymeID e0152)	Oxidoreductases	Chlorocyclohexane/Chlorobenzene
jgi|FoxFo5176|249260	FoxFo5176	K10676	438.67	479.4	2.1e-143	2,4-dichlorophenol 6-monooxygenase [EC:1.14.13.20]	2,4-dichlorophenol hydroxylase (enzymeID e0152)	Oxidoreductases	Chlorocyclohexane/Chlorobenzene
jgi|FoxFo5176|342680	FoxFo5176	K10676	438.67	671.3	1.7e-201	2,4-dichlorophenol 6-monooxygenase [EC:1.14.13.20]	2,4-dichlorophenol hydroxylase (enzymeID e0152)	Oxidoreductases	Chlorocyclohexane/Chlorobenzene
jgi|FoxFo5176|442451	FoxFo5176	K10676	438.67	486.9	1.2e-145	2,4-dichlorophenol 6-monooxygenase [EC:1.14.13.20]	2,4-dichlorophenol hydroxylase (enzymeID e0152)	Oxidoreductases	Chlorocyclohexane/Chlorobenzene
jgi|FoxFo5176|443690	FoxFo5176	K10676	438.67	538.5	2.8e-161	2,4-dichlorophenol 6-monooxygenase [EC:1.14.13.20]	2,4-dichlorophenol hydroxylase (enzymeID e0152)	Oxidoreductases	Chlorocyclohexane/Chlorobenzene
jgi|Penar1|11853	Penar1	K10676	438.67	660	4.4e-198	2,4-dichlorophenol 6-monooxygenase [EC:1.14.13.20]	2,4-dichlorophenol hydroxylase (enzymeID e0152)	Oxidoreductases	Chlorocyclohexane/Chlorobenzene
jgi|PenchWisc1_1|139088	PenchWisc1_1	K10676	438.67	578.8	1.7e-173	2,4-dichlorophenol 6-monooxygenase [EC:1.14.13.20]	2,4-dichlorophenol hydroxylase (enzymeID e0152)	Oxidoreductases	Chlorocyclohexane/Chlorobenzene
jgi|PenchWisc1_1|147930	PenchWisc1_1	K10676	438.67	635.2	1.5e-190	2,4-dichlorophenol 6-monooxygenase [EC:1.14.13.20]	2,4-dichlorophenol hydroxylase (enzymeID e0152)	Oxidoreductases	Chlorocyclohexane/Chlorobenzene
jgi|Trihar1|227015	Trihar1	K10676	438.67	596.7	6.8e-179	2,4-dichlorophenol 6-monooxygenase [EC:1.14.13.20]	2,4-dichlorophenol hydroxylase (enzymeID e0152)	Oxidoreductases	Chlorocyclohexane/Chlorobenzene
jgi|Armbor1|1114178	Armbor1	K01857	403.6	564.7	2.5e-169	3-carboxy-cis,cis-muconate cycloisomerase [EC:5.5.1.2]		Isomerases	Benzoate
jgi|Armcep1|17404	Armcep1	K01857	403.6	566.2	8.7e-170	3-carboxy-cis,cis-muconate cycloisomerase [EC:5.5.1.2]		Isomerases	Benzoate
jgi|Armect1|1108252	Armect1	K01857	403.6	565.4	1.6e-169	3-carboxy-cis,cis-muconate cycloisomerase [EC:5.5.1.2]		Isomerases	Benzoate
jgi|Armga1|465403	Armga1	K01857	403.6	567.8	3e-170	3-carboxy-cis,cis-muconate cycloisomerase [EC:5.5.1.2]		Isomerases	Benzoate
jgi|Armlut1|125331	Armlut1	K01857	403.6	561.3	2.7e-168	3-carboxy-cis,cis-muconate cycloisomerase [EC:5.5.1.2]		Isomerases	Benzoate
jgi|Armmel1|1139436	Armmel1	K01857	403.6	556.5	7.8e-167	3-carboxy-cis,cis-muconate cycloisomerase [EC:5.5.1.2]		Isomerases	Benzoate
jgi|Armost1|110058	Armost1	K01857	403.6	559.7	8.4e-168	3-carboxy-cis,cis-muconate cycloisomerase [EC:5.5.1.2]		Isomerases	Benzoate
jgi|Armosto1|272164	Armosto1	K01857	403.6	565.2	1.8e-169	3-carboxy-cis,cis-muconate cycloisomerase [EC:5.5.1.2]		Isomerases	Benzoate
jgi|Armtab1|1145930	Armtab1	K01857	403.6	564.7	2.4e-169	3-carboxy-cis,cis-muconate cycloisomerase [EC:5.5.1.2]		Isomerases	Benzoate
jgi|Aspfl2_3|12879	Aspfl2_3	K01857	403.6	560.2	5.6e-168	3-carboxy-cis,cis-muconate cycloisomerase [EC:5.5.1.2]		Isomerases	Benzoate
jgi|Aspgl1|23635	Aspgl1	K01857	403.6	566.8	5.8e-170	3-carboxy-cis,cis-muconate cycloisomerase [EC:5.5.1.2]		Isomerases	Benzoate
jgi|Botdo1_1|295486	Botdo1_1	K01857	403.6	488.3	3.6e-146	3-carboxy-cis,cis-muconate cycloisomerase [EC:5.5.1.2]		Isomerases	Benzoate
jgi|Botdo1_1|294987	Botdo1_1	K01857	403.6	545.5	1.6e-163	3-carboxy-cis,cis-muconate cycloisomerase [EC:5.5.1.2]		Isomerases	Benzoate
jgi|Clasph1|1618	Clasph1	K01857	403.6	584.8	2e-175	3-carboxy-cis,cis-muconate cycloisomerase [EC:5.5.1.2]		Isomerases	Benzoate
jgi|Coclu2|33899	Coclu2	K01857	403.6	578.8	1.4e-173	3-carboxy-cis,cis-muconate cycloisomerase [EC:5.5.1.2]		Isomerases	Benzoate
jgi|FoxFo5176|353254	FoxFo5176	K01857	403.6	490.6	7e-147	3-carboxy-cis,cis-muconate cycloisomerase [EC:5.5.1.2]		Isomerases	Benzoate
jgi|FoxFo5176|366717	FoxFo5176	K01857	403.6	599.9	5.4e-180	3-carboxy-cis,cis-muconate cycloisomerase [EC:5.5.1.2]		Isomerases	Benzoate
jgi|Guyne1|365840	Guyne1	K01857	403.6	571.5	2.1e-171	3-carboxy-cis,cis-muconate cycloisomerase [EC:5.5.1.2]		Isomerases	Benzoate
jgi|Hypsu1|36015	Hypsu1	K01857	403.6	559.6	8.6e-168	3-carboxy-cis,cis-muconate cycloisomerase [EC:5.5.1.2]		Isomerases	Benzoate
jgi|Marfi1|995727	Marfi1	K01857	403.6	565.9	1.1e-169	3-carboxy-cis,cis-muconate cycloisomerase [EC:5.5.1.2]		Isomerases	Benzoate
jgi|Marfi1|962395	Marfi1	K01857	403.6	556.9	5.9e-167	3-carboxy-cis,cis-muconate cycloisomerase [EC:5.5.1.2]		Isomerases	Benzoate
jgi|Penar1|4165	Penar1	K01857	403.6	528.1	3e-158	3-carboxy-cis,cis-muconate cycloisomerase [EC:5.5.1.2]		Isomerases	Benzoate
jgi|Trihar1|565503	Trihar1	K01857	403.6	490.2	9.6e-147	3-carboxy-cis,cis-muconate cycloisomerase [EC:5.5.1.2]		Isomerases	Benzoate
jgi|Vuicom1|693198	Vuicom1	K01857	403.6	554.6	2.9e-166	3-carboxy-cis,cis-muconate cycloisomerase [EC:5.5.1.2]		Isomerases	Benzoate
jgi|Muccir1_3|1436091	Muccir1_3	K00022	363.63	426	1.6e-127	3-hydroxyacyl-CoA dehydrogenase [EC:1.1.1.35]		Oxidoreductases	Geraniol/Butanoate/Caprolactam
jgi|Anoalb1|2116231	Anoalb1	K08683	230	248.5	7.6e-74	3-hydroxyacyl-CoA dehydrogenase / 3-hydroxy-2-methylbutyryl-CoA dehydrogenase [EC:1.1.1.35 1.1.1.178]	3-hydroxyacyl-CoA dehydrogenase (enzymeID e0664)	Oxidoreductases	Geraniol/Caprolactam
jgi|Armbor1|373189	Armbor1	K08683	230	235.8	5.9e-70	3-hydroxyacyl-CoA dehydrogenase / 3-hydroxy-2-methylbutyryl-CoA dehydrogenase [EC:1.1.1.35 1.1.1.178]	3-hydroxyacyl-CoA dehydrogenase (enzymeID e0664)	Oxidoreductases	Geraniol/Caprolactam
jgi|Armbor1|374223	Armbor1	K08683	230	282.5	3.5e-84	3-hydroxyacyl-CoA dehydrogenase / 3-hydroxy-2-methylbutyryl-CoA dehydrogenase [EC:1.1.1.35 1.1.1.178]	3-hydroxyacyl-CoA dehydrogenase (enzymeID e0664)	Oxidoreductases	Geraniol/Caprolactam
jgi|Armcep1|6481	Armcep1	K08683	230	276.4	2.5e-82	3-hydroxyacyl-CoA dehydrogenase / 3-hydroxy-2-methylbutyryl-CoA dehydrogenase [EC:1.1.1.35 1.1.1.178]	3-hydroxyacyl-CoA dehydrogenase (enzymeID e0664)	Oxidoreductases	Geraniol/Caprolactam
jgi|Armcep1|6482	Armcep1	K08683	230	234.2	1.8e-69	3-hydroxyacyl-CoA dehydrogenase / 3-hydroxy-2-methylbutyryl-CoA dehydrogenase [EC:1.1.1.35 1.1.1.178]	3-hydroxyacyl-CoA dehydrogenase (enzymeID e0664)	Oxidoreductases	Geraniol/Caprolactam
jgi|Armect1|1385460	Armect1	K08683	230	259.9	2.5e-77	3-hydroxyacyl-CoA dehydrogenase / 3-hydroxy-2-methylbutyryl-CoA dehydrogenase [EC:1.1.1.35 1.1.1.178]	3-hydroxyacyl-CoA dehydrogenase (enzymeID e0664)	Oxidoreductases	Geraniol/Caprolactam
jgi|Armga1|1007663	Armga1	K08683	230	278.8	4.7e-83	3-hydroxyacyl-CoA dehydrogenase / 3-hydroxy-2-methylbutyryl-CoA dehydrogenase [EC:1.1.1.35 1.1.1.178]	3-hydroxyacyl-CoA dehydrogenase (enzymeID e0664)	Oxidoreductases	Geraniol/Caprolactam
jgi|Armga1|486718	Armga1	K08683	230	234.2	1.8e-69	3-hydroxyacyl-CoA dehydrogenase / 3-hydroxy-2-methylbutyryl-CoA dehydrogenase [EC:1.1.1.35 1.1.1.178]	3-hydroxyacyl-CoA dehydrogenase (enzymeID e0664)	Oxidoreductases	Geraniol/Caprolactam
jgi|Armlut1|1161937	Armlut1	K08683	230	233.2	3.5e-69	3-hydroxyacyl-CoA dehydrogenase / 3-hydroxy-2-methylbutyryl-CoA dehydrogenase [EC:1.1.1.35 1.1.1.178]	3-hydroxyacyl-CoA dehydrogenase (enzymeID e0664)	Oxidoreductases	Geraniol/Caprolactam
jgi|Armlut1|152038	Armlut1	K08683	230	277	1.6e-82	3-hydroxyacyl-CoA dehydrogenase / 3-hydroxy-2-methylbutyryl-CoA dehydrogenase [EC:1.1.1.35 1.1.1.178]	3-hydroxyacyl-CoA dehydrogenase (enzymeID e0664)	Oxidoreductases	Geraniol/Caprolactam
jgi|Armmel1|703913	Armmel1	K08683	230	281.2	8.4e-84	3-hydroxyacyl-CoA dehydrogenase / 3-hydroxy-2-methylbutyryl-CoA dehydrogenase [EC:1.1.1.35 1.1.1.178]	3-hydroxyacyl-CoA dehydrogenase (enzymeID e0664)	Oxidoreductases	Geraniol/Caprolactam
jgi|Armost1|380852	Armost1	K08683	230	236.1	4.6e-70	3-hydroxyacyl-CoA dehydrogenase / 3-hydroxy-2-methylbutyryl-CoA dehydrogenase [EC:1.1.1.35 1.1.1.178]	3-hydroxyacyl-CoA dehydrogenase (enzymeID e0664)	Oxidoreductases	Geraniol/Caprolactam
jgi|Armost1|1087151	Armost1	K08683	230	279.8	2.2e-83	3-hydroxyacyl-CoA dehydrogenase / 3-hydroxy-2-methylbutyryl-CoA dehydrogenase [EC:1.1.1.35 1.1.1.178]	3-hydroxyacyl-CoA dehydrogenase (enzymeID e0664)	Oxidoreductases	Geraniol/Caprolactam
jgi|Armosto1|264734	Armosto1	K08683	230	281.7	5.9e-84	3-hydroxyacyl-CoA dehydrogenase / 3-hydroxy-2-methylbutyryl-CoA dehydrogenase [EC:1.1.1.35 1.1.1.178]	3-hydroxyacyl-CoA dehydrogenase (enzymeID e0664)	Oxidoreductases	Geraniol/Caprolactam
jgi|Armosto1|264735	Armosto1	K08683	230	236.1	4.6e-70	3-hydroxyacyl-CoA dehydrogenase / 3-hydroxy-2-methylbutyryl-CoA dehydrogenase [EC:1.1.1.35 1.1.1.178]	3-hydroxyacyl-CoA dehydrogenase (enzymeID e0664)	Oxidoreductases	Geraniol/Caprolactam
jgi|Armtab1|484275	Armtab1	K08683	230	277.8	9.3e-83	3-hydroxyacyl-CoA dehydrogenase / 3-hydroxy-2-methylbutyryl-CoA dehydrogenase [EC:1.1.1.35 1.1.1.178]	3-hydroxyacyl-CoA dehydrogenase (enzymeID e0664)	Oxidoreductases	Geraniol/Caprolactam
jgi|Armtab1|484276	Armtab1	K08683	230	235.4	7.8e-70	3-hydroxyacyl-CoA dehydrogenase / 3-hydroxy-2-methylbutyryl-CoA dehydrogenase [EC:1.1.1.35 1.1.1.178]	3-hydroxyacyl-CoA dehydrogenase (enzymeID e0664)	Oxidoreductases	Geraniol/Caprolactam
jgi|Botdo1_1|299205	Botdo1_1	K08683	230	292.4	3.2e-87	3-hydroxyacyl-CoA dehydrogenase / 3-hydroxy-2-methylbutyryl-CoA dehydrogenase [EC:1.1.1.35 1.1.1.178]	3-hydroxyacyl-CoA dehydrogenase (enzymeID e0664)	Oxidoreductases	Geraniol/Caprolactam
jgi|Clasph1|8480	Clasph1	K08683	230	279.5	2.8e-83	3-hydroxyacyl-CoA dehydrogenase / 3-hydroxy-2-methylbutyryl-CoA dehydrogenase [EC:1.1.1.35 1.1.1.178]	3-hydroxyacyl-CoA dehydrogenase (enzymeID e0664)	Oxidoreductases	Geraniol/Caprolactam
jgi|Coclu2|39913	Coclu2	K08683	230	292.5	3e-87	3-hydroxyacyl-CoA dehydrogenase / 3-hydroxy-2-methylbutyryl-CoA dehydrogenase [EC:1.1.1.35 1.1.1.178]	3-hydroxyacyl-CoA dehydrogenase (enzymeID e0664)	Oxidoreductases	Geraniol/Caprolactam
jgi|FoxFo5176|238558	FoxFo5176	K08683	230	302.4	2.9e-90	3-hydroxyacyl-CoA dehydrogenase / 3-hydroxy-2-methylbutyryl-CoA dehydrogenase [EC:1.1.1.35 1.1.1.178]	3-hydroxyacyl-CoA dehydrogenase (enzymeID e0664)	Oxidoreductases	Geraniol/Caprolactam
jgi|Guyne1|246142	Guyne1	K08683	230	236.5	3.6e-70	3-hydroxyacyl-CoA dehydrogenase / 3-hydroxy-2-methylbutyryl-CoA dehydrogenase [EC:1.1.1.35 1.1.1.178]	3-hydroxyacyl-CoA dehydrogenase (enzymeID e0664)	Oxidoreductases	Geraniol/Caprolactam
jgi|Guyne1|981697	Guyne1	K08683	230	281.8	5.6e-84	3-hydroxyacyl-CoA dehydrogenase / 3-hydroxy-2-methylbutyryl-CoA dehydrogenase [EC:1.1.1.35 1.1.1.178]	3-hydroxyacyl-CoA dehydrogenase (enzymeID e0664)	Oxidoreductases	Geraniol/Caprolactam
jgi|Hetan2|410926	Hetan2	K08683	230	304.5	6.9e-91	3-hydroxyacyl-CoA dehydrogenase / 3-hydroxy-2-methylbutyryl-CoA dehydrogenase [EC:1.1.1.35 1.1.1.178]	3-hydroxyacyl-CoA dehydrogenase (enzymeID e0664)	Oxidoreductases	Geraniol/Caprolactam
jgi|Hypsu1|197497	Hypsu1	K08683	230	268	8.8e-80	3-hydroxyacyl-CoA dehydrogenase / 3-hydroxy-2-methylbutyryl-CoA dehydrogenase [EC:1.1.1.35 1.1.1.178]	3-hydroxyacyl-CoA dehydrogenase (enzymeID e0664)	Oxidoreductases	Geraniol/Caprolactam
jgi|Marfi1|745170	Marfi1	K08683	230	257.5	1.4e-76	3-hydroxyacyl-CoA dehydrogenase / 3-hydroxy-2-methylbutyryl-CoA dehydrogenase [EC:1.1.1.35 1.1.1.178]	3-hydroxyacyl-CoA dehydrogenase (enzymeID e0664)	Oxidoreductases	Geraniol/Caprolactam
jgi|Marfi1|921300	Marfi1	K08683	230	281.8	5.6e-84	3-hydroxyacyl-CoA dehydrogenase / 3-hydroxy-2-methylbutyryl-CoA dehydrogenase [EC:1.1.1.35 1.1.1.178]	3-hydroxyacyl-CoA dehydrogenase (enzymeID e0664)	Oxidoreductases	Geraniol/Caprolactam
jgi|Muccir1_3|1396311	Muccir1_3	K08683	230	306.8	1.3e-91	3-hydroxyacyl-CoA dehydrogenase / 3-hydroxy-2-methylbutyryl-CoA dehydrogenase [EC:1.1.1.35 1.1.1.178]	3-hydroxyacyl-CoA dehydrogenase (enzymeID e0664)	Oxidoreductases	Geraniol/Caprolactam
jgi|Pleery1|1441777	Pleery1	K08683	230	279.2	3.5e-83	3-hydroxyacyl-CoA dehydrogenase / 3-hydroxy-2-methylbutyryl-CoA dehydrogenase [EC:1.1.1.35 1.1.1.178]	3-hydroxyacyl-CoA dehydrogenase (enzymeID e0664)	Oxidoreductases	Geraniol/Caprolactam
jgi|PleosPC9_1|88295	PleosPC9_1	K08683	230	277.8	9.3e-83	3-hydroxyacyl-CoA dehydrogenase / 3-hydroxy-2-methylbutyryl-CoA dehydrogenase [EC:1.1.1.35 1.1.1.178]	3-hydroxyacyl-CoA dehydrogenase (enzymeID e0664)	Oxidoreductases	Geraniol/Caprolactam
jgi|Purli1|1878	Purli1	K08683	230	297.1	1.2e-88	3-hydroxyacyl-CoA dehydrogenase / 3-hydroxy-2-methylbutyryl-CoA dehydrogenase [EC:1.1.1.35 1.1.1.178]	3-hydroxyacyl-CoA dehydrogenase (enzymeID e0664)	Oxidoreductases	Geraniol/Caprolactam
jgi|Schco3|2618755	Schco3	K08683	230	278.6	5.3e-83	3-hydroxyacyl-CoA dehydrogenase / 3-hydroxy-2-methylbutyryl-CoA dehydrogenase [EC:1.1.1.35 1.1.1.178]	3-hydroxyacyl-CoA dehydrogenase (enzymeID e0664)	Oxidoreductases	Geraniol/Caprolactam
jgi|Trici4|1169689	Trici4	K08683	230	267	1.8e-79	3-hydroxyacyl-CoA dehydrogenase / 3-hydroxy-2-methylbutyryl-CoA dehydrogenase [EC:1.1.1.35 1.1.1.178]	3-hydroxyacyl-CoA dehydrogenase (enzymeID e0664)	Oxidoreductases	Geraniol/Caprolactam
jgi|Trihar1|780239	Trihar1	K08683	230	268.6	6e-80	3-hydroxyacyl-CoA dehydrogenase / 3-hydroxy-2-methylbutyryl-CoA dehydrogenase [EC:1.1.1.35 1.1.1.178]	3-hydroxyacyl-CoA dehydrogenase (enzymeID e0664)	Oxidoreductases	Geraniol/Caprolactam
jgi|Trihar1|803194	Trihar1	K08683	230	281.2	8.3e-84	3-hydroxyacyl-CoA dehydrogenase / 3-hydroxy-2-methylbutyryl-CoA dehydrogenase [EC:1.1.1.35 1.1.1.178]	3-hydroxyacyl-CoA dehydrogenase (enzymeID e0664)	Oxidoreductases	Geraniol/Caprolactam
jgi|Vuicom1|681926	Vuicom1	K08683	230	284.9	6.2e-85	3-hydroxyacyl-CoA dehydrogenase / 3-hydroxy-2-methylbutyryl-CoA dehydrogenase [EC:1.1.1.35 1.1.1.178]	3-hydroxyacyl-CoA dehydrogenase (enzymeID e0664)	Oxidoreductases	Geraniol/Caprolactam
jgi|Abobi1|398088	Abobi1	K00074	385.33	396.3	2.5e-118	3-hydroxybutyryl-CoA dehydrogenase [EC:1.1.1.157]		Oxidoreductases	Benzoate
jgi|Anoalb1|2182141	Anoalb1	K00074	385.33	405.3	4.6e-121	3-hydroxybutyryl-CoA dehydrogenase [EC:1.1.1.157]		Oxidoreductases	Benzoate
jgi|Armbor1|1896342	Armbor1	K00074	385.33	414.6	7.1e-124	3-hydroxybutyryl-CoA dehydrogenase [EC:1.1.1.157]		Oxidoreductases	Benzoate
jgi|Armcep1|15233	Armcep1	K00074	385.33	415.3	4.4e-124	3-hydroxybutyryl-CoA dehydrogenase [EC:1.1.1.157]		Oxidoreductases	Benzoate
jgi|Armect1|1280811	Armect1	K00074	385.33	396.9	1.6e-118	3-hydroxybutyryl-CoA dehydrogenase [EC:1.1.1.157]		Oxidoreductases	Benzoate
jgi|Armga1|998645	Armga1	K00074	385.33	415.2	4.5e-124	3-hydroxybutyryl-CoA dehydrogenase [EC:1.1.1.157]		Oxidoreductases	Benzoate
jgi|Armlut1|289679	Armlut1	K00074	385.33	415.9	2.7e-124	3-hydroxybutyryl-CoA dehydrogenase [EC:1.1.1.157]		Oxidoreductases	Benzoate
jgi|Armmel1|1220601	Armmel1	K00074	385.33	414	1e-123	3-hydroxybutyryl-CoA dehydrogenase [EC:1.1.1.157]		Oxidoreductases	Benzoate
jgi|Armost1|906531	Armost1	K00074	385.33	412.4	3.4e-123	3-hydroxybutyryl-CoA dehydrogenase [EC:1.1.1.157]		Oxidoreductases	Benzoate
jgi|Armosto1|251089	Armosto1	K00074	385.33	389.8	2.4e-116	3-hydroxybutyryl-CoA dehydrogenase [EC:1.1.1.157]		Oxidoreductases	Benzoate
jgi|Armtab1|1642195	Armtab1	K00074	385.33	417.6	8.9e-125	3-hydroxybutyryl-CoA dehydrogenase [EC:1.1.1.157]		Oxidoreductases	Benzoate
jgi|Aspfl2_3|13422	Aspfl2_3	K00074	385.33	430.2	1.3e-128	3-hydroxybutyryl-CoA dehydrogenase [EC:1.1.1.157]		Oxidoreductases	Benzoate
jgi|Aspgl1|46772	Aspgl1	K00074	385.33	429.1	2.8e-128	3-hydroxybutyryl-CoA dehydrogenase [EC:1.1.1.157]		Oxidoreductases	Benzoate
jgi|Bjead1_1|42636	Bjead1_1	K00074	385.33	411.5	5.9e-123	3-hydroxybutyryl-CoA dehydrogenase [EC:1.1.1.157]		Oxidoreductases	Benzoate
jgi|Botdo1_1|286592	Botdo1_1	K00074	385.33	444.2	7.6e-133	3-hydroxybutyryl-CoA dehydrogenase [EC:1.1.1.157]		Oxidoreductases	Benzoate
jgi|Cersu1|82924	Cersu1	K00074	385.33	412	4.3e-123	3-hydroxybutyryl-CoA dehydrogenase [EC:1.1.1.157]		Oxidoreductases	Benzoate
jgi|Clasph1|2609	Clasph1	K00074	385.33	434.7	5.6e-130	3-hydroxybutyryl-CoA dehydrogenase [EC:1.1.1.157]		Oxidoreductases	Benzoate
jgi|Clibor1|333008	Clibor1	K00074	385.33	398.3	6.3e-119	3-hydroxybutyryl-CoA dehydrogenase [EC:1.1.1.157]		Oxidoreductases	Benzoate
jgi|Coclu2|30173	Coclu2	K00074	385.33	427.6	8.3e-128	3-hydroxybutyryl-CoA dehydrogenase [EC:1.1.1.157]		Oxidoreductases	Benzoate
jgi|Densp1|928919	Densp1	K00074	385.33	411.8	5.1e-123	3-hydroxybutyryl-CoA dehydrogenase [EC:1.1.1.157]		Oxidoreductases	Benzoate
jgi|FoxFo5176|290595	FoxFo5176	K00074	385.33	426.5	1.7e-127	3-hydroxybutyryl-CoA dehydrogenase [EC:1.1.1.157]		Oxidoreductases	Benzoate
jgi|Galgeo1|17286	Galgeo1	K00074	385.33	414.6	7.2e-124	3-hydroxybutyryl-CoA dehydrogenase [EC:1.1.1.157]		Oxidoreductases	Benzoate
jgi|Guyne1|928612	Guyne1	K00074	385.33	415.5	3.8e-124	3-hydroxybutyryl-CoA dehydrogenase [EC:1.1.1.157]		Oxidoreductases	Benzoate
jgi|Hetan2|456302	Hetan2	K00074	385.33	410.1	1.6e-122	3-hydroxybutyryl-CoA dehydrogenase [EC:1.1.1.157]		Oxidoreductases	Benzoate
jgi|Hypsu1|33125	Hypsu1	K00074	385.33	404.9	6.1e-121	3-hydroxybutyryl-CoA dehydrogenase [EC:1.1.1.157]		Oxidoreductases	Benzoate
jgi|Irplac1|431906	Irplac1	K00074	385.33	410.3	1.4e-122	3-hydroxybutyryl-CoA dehydrogenase [EC:1.1.1.157]		Oxidoreductases	Benzoate
jgi|Marfi1|911073	Marfi1	K00074	385.33	405.4	4.2e-121	3-hydroxybutyryl-CoA dehydrogenase [EC:1.1.1.157]		Oxidoreductases	Benzoate
jgi|Muccir1_3|1284440	Muccir1_3	K00074	385.33	415.2	4.5e-124	3-hydroxybutyryl-CoA dehydrogenase [EC:1.1.1.157]		Oxidoreductases	Benzoate
jgi|Penar1|6192	Penar1	K00074	385.33	425.4	3.7e-127	3-hydroxybutyryl-CoA dehydrogenase [EC:1.1.1.157]		Oxidoreductases	Benzoate
jgi|PenchWisc1_1|139417	PenchWisc1_1	K00074	385.33	424.3	8.2e-127	3-hydroxybutyryl-CoA dehydrogenase [EC:1.1.1.157]		Oxidoreductases	Benzoate
jgi|Phchr2|138382	Phchr2	K00074	385.33	405.5	3.9e-121	3-hydroxybutyryl-CoA dehydrogenase [EC:1.1.1.157]		Oxidoreductases	Benzoate
jgi|Phlrad1|143902	Phlrad1	K00074	385.33	415.3	4.3e-124	3-hydroxybutyryl-CoA dehydrogenase [EC:1.1.1.157]		Oxidoreductases	Benzoate
jgi|Pleery1|1449226	Pleery1	K00074	385.33	400	1.9e-119	3-hydroxybutyryl-CoA dehydrogenase [EC:1.1.1.157]		Oxidoreductases	Benzoate
jgi|PleosPC9_1|85090	PleosPC9_1	K00074	385.33	400.4	1.4e-119	3-hydroxybutyryl-CoA dehydrogenase [EC:1.1.1.157]		Oxidoreductases	Benzoate
jgi|Polsqu1|648513	Polsqu1	K00074	385.33	407.1	1.3e-121	3-hydroxybutyryl-CoA dehydrogenase [EC:1.1.1.157]		Oxidoreductases	Benzoate
jgi|Purli1|9877	Purli1	K00074	385.33	429.7	1.8e-128	3-hydroxybutyryl-CoA dehydrogenase [EC:1.1.1.157]		Oxidoreductases	Benzoate
jgi|Schco3|2630839	Schco3	K00074	385.33	410.3	1.5e-122	3-hydroxybutyryl-CoA dehydrogenase [EC:1.1.1.157]		Oxidoreductases	Benzoate
jgi|Trabet1|808953	Trabet1	K00074	385.33	419	3.3e-125	3-hydroxybutyryl-CoA dehydrogenase [EC:1.1.1.157]		Oxidoreductases	Benzoate
jgi|Trave1|31193	Trave1	K00074	385.33	418.5	4.7e-125	3-hydroxybutyryl-CoA dehydrogenase [EC:1.1.1.157]		Oxidoreductases	Benzoate
jgi|Trici4|1134799	Trici4	K00074	385.33	424.2	8.5e-127	3-hydroxybutyryl-CoA dehydrogenase [EC:1.1.1.157]		Oxidoreductases	Benzoate
jgi|Trihar1|781692	Trihar1	K00074	385.33	427.1	1.1e-127	3-hydroxybutyryl-CoA dehydrogenase [EC:1.1.1.157]		Oxidoreductases	Benzoate
jgi|Vuicom1|658238	Vuicom1	K00074	385.33	402.5	3.3e-120	3-hydroxybutyryl-CoA dehydrogenase [EC:1.1.1.157]		Oxidoreductases	Benzoate
jgi|Abobi1|390945	Abobi1	K01027	456.27	809	4.6e-243	3-oxoacid CoA-transferase [EC:2.8.3.5]	succinyl-CoA transferase (enzymeID e0574)	Transferases	Butanoate
jgi|Abobi1|479387	Abobi1	K01027	456.27	796.2	3.6e-239	3-oxoacid CoA-transferase [EC:2.8.3.5]	succinyl-CoA transferase (enzymeID e0574)	Transferases	Butanoate
jgi|Anoalb1|2202568	Anoalb1	K01027	456.27	815.8	4.2e-245	3-oxoacid CoA-transferase [EC:2.8.3.5]	succinyl-CoA transferase (enzymeID e0574)	Transferases	Butanoate
jgi|Anoalb1|2227387	Anoalb1	K01027	456.27	832.7	3.2e-250	3-oxoacid CoA-transferase [EC:2.8.3.5]	succinyl-CoA transferase (enzymeID e0574)	Transferases	Butanoate
jgi|Anoalb1|2286265	Anoalb1	K01027	456.27	820.5	1.6e-246	3-oxoacid CoA-transferase [EC:2.8.3.5]	succinyl-CoA transferase (enzymeID e0574)	Transferases	Butanoate
jgi|Armbor1|1838002	Armbor1	K01027	456.27	794.2	1.5e-238	3-oxoacid CoA-transferase [EC:2.8.3.5]	succinyl-CoA transferase (enzymeID e0574)	Transferases	Butanoate
jgi|Armcep1|2690	Armcep1	K01027	456.27	791.5	9e-238	3-oxoacid CoA-transferase [EC:2.8.3.5]	succinyl-CoA transferase (enzymeID e0574)	Transferases	Butanoate
jgi|Armect1|1270355	Armect1	K01027	456.27	801.9	6.8e-241	3-oxoacid CoA-transferase [EC:2.8.3.5]	succinyl-CoA transferase (enzymeID e0574)	Transferases	Butanoate
jgi|Armga1|1066008	Armga1	K01027	456.27	792.1	5.9e-238	3-oxoacid CoA-transferase [EC:2.8.3.5]	succinyl-CoA transferase (enzymeID e0574)	Transferases	Butanoate
jgi|Armlut1|1134605	Armlut1	K01027	456.27	799.6	3.2e-240	3-oxoacid CoA-transferase [EC:2.8.3.5]	succinyl-CoA transferase (enzymeID e0574)	Transferases	Butanoate
jgi|Armmel1|1067970	Armmel1	K01027	456.27	797	2e-239	3-oxoacid CoA-transferase [EC:2.8.3.5]	succinyl-CoA transferase (enzymeID e0574)	Transferases	Butanoate
jgi|Armost1|918285	Armost1	K01027	456.27	793.4	2.5e-238	3-oxoacid CoA-transferase [EC:2.8.3.5]	succinyl-CoA transferase (enzymeID e0574)	Transferases	Butanoate
jgi|Armosto1|266962	Armosto1	K01027	456.27	794.3	1.3e-238	3-oxoacid CoA-transferase [EC:2.8.3.5]	succinyl-CoA transferase (enzymeID e0574)	Transferases	Butanoate
jgi|Armtab1|1642816	Armtab1	K01027	456.27	769.6	3.9e-231	3-oxoacid CoA-transferase [EC:2.8.3.5]	succinyl-CoA transferase (enzymeID e0574)	Transferases	Butanoate
jgi|Aspfl2_3|2249	Aspfl2_3	K01027	456.27	913	1.6e-274	3-oxoacid CoA-transferase [EC:2.8.3.5]	succinyl-CoA transferase (enzymeID e0574)	Transferases	Butanoate
jgi|Aspfl2_3|2280254	Aspfl2_3	K01027	456.27	914.1	7.8e-275	3-oxoacid CoA-transferase [EC:2.8.3.5]	succinyl-CoA transferase (enzymeID e0574)	Transferases	Butanoate
jgi|Aspfl2_3|8617	Aspfl2_3	K01027	456.27	796.2	3.4e-239	3-oxoacid CoA-transferase [EC:2.8.3.5]	succinyl-CoA transferase (enzymeID e0574)	Transferases	Butanoate
jgi|Aspgl1|166700	Aspgl1	K01027	456.27	901.5	4.9e-271	3-oxoacid CoA-transferase [EC:2.8.3.5]	succinyl-CoA transferase (enzymeID e0574)	Transferases	Butanoate
jgi|Aspgl1|27104	Aspgl1	K01027	456.27	911	6.7e-274	3-oxoacid CoA-transferase [EC:2.8.3.5]	succinyl-CoA transferase (enzymeID e0574)	Transferases	Butanoate
jgi|Aspgl1|133121	Aspgl1	K01027	456.27	798.3	8.2e-240	3-oxoacid CoA-transferase [EC:2.8.3.5]	succinyl-CoA transferase (enzymeID e0574)	Transferases	Butanoate
jgi|Bjead1_1|184432	Bjead1_1	K01027	456.27	754.3	1.7e-226	3-oxoacid CoA-transferase [EC:2.8.3.5]	succinyl-CoA transferase (enzymeID e0574)	Transferases	Butanoate
jgi|Bjead1_1|261956	Bjead1_1	K01027	456.27	808.7	5.8e-243	3-oxoacid CoA-transferase [EC:2.8.3.5]	succinyl-CoA transferase (enzymeID e0574)	Transferases	Butanoate
jgi|Botdo1_1|299046	Botdo1_1	K01027	456.27	775.3	7.4e-233	3-oxoacid CoA-transferase [EC:2.8.3.5]	succinyl-CoA transferase (enzymeID e0574)	Transferases	Butanoate
jgi|Botdo1_1|288287	Botdo1_1	K01027	456.27	903	1.7e-271	3-oxoacid CoA-transferase [EC:2.8.3.5]	succinyl-CoA transferase (enzymeID e0574)	Transferases	Butanoate
jgi|Cersu1|113511	Cersu1	K01027	456.27	790.3	2.2e-237	3-oxoacid CoA-transferase [EC:2.8.3.5]	succinyl-CoA transferase (enzymeID e0574)	Transferases	Butanoate
jgi|Cersu1|113512	Cersu1	K01027	456.27	809.7	3e-243	3-oxoacid CoA-transferase [EC:2.8.3.5]	succinyl-CoA transferase (enzymeID e0574)	Transferases	Butanoate
jgi|Clasph1|348	Clasph1	K01027	456.27	775.1	8.6e-233	3-oxoacid CoA-transferase [EC:2.8.3.5]	succinyl-CoA transferase (enzymeID e0574)	Transferases	Butanoate
jgi|Clibor1|1185325	Clibor1	K01027	456.27	762.5	5.6e-229	3-oxoacid CoA-transferase [EC:2.8.3.5]	succinyl-CoA transferase (enzymeID e0574)	Transferases	Butanoate
jgi|Clibor1|1185328	Clibor1	K01027	456.27	827	1.7e-248	3-oxoacid CoA-transferase [EC:2.8.3.5]	succinyl-CoA transferase (enzymeID e0574)	Transferases	Butanoate
jgi|Coclu2|57499	Coclu2	K01027	456.27	950.3	8.3e-286	3-oxoacid CoA-transferase [EC:2.8.3.5]	succinyl-CoA transferase (enzymeID e0574)	Transferases	Butanoate
jgi|Coclu2|51933	Coclu2	K01027	456.27	893.4	1.4e-268	3-oxoacid CoA-transferase [EC:2.8.3.5]	succinyl-CoA transferase (enzymeID e0574)	Transferases	Butanoate
jgi|Coclu2|21376	Coclu2	K01027	456.27	822.3	4.4e-247	3-oxoacid CoA-transferase [EC:2.8.3.5]	succinyl-CoA transferase (enzymeID e0574)	Transferases	Butanoate
jgi|Densp1|837004	Densp1	K01027	456.27	825.1	6.5e-248	3-oxoacid CoA-transferase [EC:2.8.3.5]	succinyl-CoA transferase (enzymeID e0574)	Transferases	Butanoate
jgi|Densp1|837006	Densp1	K01027	456.27	790	2.7e-237	3-oxoacid CoA-transferase [EC:2.8.3.5]	succinyl-CoA transferase (enzymeID e0574)	Transferases	Butanoate
jgi|FoxFo5176|398072	FoxFo5176	K01027	456.27	894.4	6.8e-269	3-oxoacid CoA-transferase [EC:2.8.3.5]	succinyl-CoA transferase (enzymeID e0574)	Transferases	Butanoate
jgi|FoxFo5176|399724	FoxFo5176	K01027	456.27	812	5.7e-244	3-oxoacid CoA-transferase [EC:2.8.3.5]	succinyl-CoA transferase (enzymeID e0574)	Transferases	Butanoate
jgi|FoxFo5176|434557	FoxFo5176	K01027	456.27	857.7	8.8e-258	3-oxoacid CoA-transferase [EC:2.8.3.5]	succinyl-CoA transferase (enzymeID e0574)	Transferases	Butanoate
jgi|FoxFo5176|442438	FoxFo5176	K01027	456.27	870.1	1.5e-261	3-oxoacid CoA-transferase [EC:2.8.3.5]	succinyl-CoA transferase (enzymeID e0574)	Transferases	Butanoate
jgi|Galgeo1|40303	Galgeo1	K01027	456.27	849.6	2.5e-255	3-oxoacid CoA-transferase [EC:2.8.3.5]	succinyl-CoA transferase (enzymeID e0574)	Transferases	Butanoate
jgi|Galgeo1|46000	Galgeo1	K01027	456.27	758.5	8.8e-228	3-oxoacid CoA-transferase [EC:2.8.3.5]	succinyl-CoA transferase (enzymeID e0574)	Transferases	Butanoate
jgi|Guyne1|925521	Guyne1	K01027	456.27	798.3	7.9e-240	3-oxoacid CoA-transferase [EC:2.8.3.5]	succinyl-CoA transferase (enzymeID e0574)	Transferases	Butanoate
jgi|Hetan2|471015	Hetan2	K01027	456.27	819.8	2.5e-246	3-oxoacid CoA-transferase [EC:2.8.3.5]	succinyl-CoA transferase (enzymeID e0574)	Transferases	Butanoate
jgi|Hetan2|438460	Hetan2	K01027	456.27	812.6	3.9e-244	3-oxoacid CoA-transferase [EC:2.8.3.5]	succinyl-CoA transferase (enzymeID e0574)	Transferases	Butanoate
jgi|Hypsu1|32110	Hypsu1	K01027	456.27	793.3	2.7e-238	3-oxoacid CoA-transferase [EC:2.8.3.5]	succinyl-CoA transferase (enzymeID e0574)	Transferases	Butanoate
jgi|Irplac1|1462733	Irplac1	K01027	456.27	765.9	5.3e-230	3-oxoacid CoA-transferase [EC:2.8.3.5]	succinyl-CoA transferase (enzymeID e0574)	Transferases	Butanoate
jgi|Irplac1|1587898	Irplac1	K01027	456.27	790.5	1.9e-237	3-oxoacid CoA-transferase [EC:2.8.3.5]	succinyl-CoA transferase (enzymeID e0574)	Transferases	Butanoate
jgi|Lenedo1|1058865	Lenedo1	K01027	456.27	807.8	1.1e-242	3-oxoacid CoA-transferase [EC:2.8.3.5]	succinyl-CoA transferase (enzymeID e0574)	Transferases	Butanoate
jgi|Marfi1|1024024	Marfi1	K01027	456.27	830.1	2e-249	3-oxoacid CoA-transferase [EC:2.8.3.5]	succinyl-CoA transferase (enzymeID e0574)	Transferases	Butanoate
jgi|Penar1|8559	Penar1	K01027	456.27	914	8.3e-275	3-oxoacid CoA-transferase [EC:2.8.3.5]	succinyl-CoA transferase (enzymeID e0574)	Transferases	Butanoate
jgi|Penar1|9403	Penar1	K01027	456.27	805.9	4.2e-242	3-oxoacid CoA-transferase [EC:2.8.3.5]	succinyl-CoA transferase (enzymeID e0574)	Transferases	Butanoate
jgi|PenchWisc1_1|140394	PenchWisc1_1	K01027	456.27	783.9	1.8e-235	3-oxoacid CoA-transferase [EC:2.8.3.5]	succinyl-CoA transferase (enzymeID e0574)	Transferases	Butanoate
jgi|PenchWisc1_1|147588	PenchWisc1_1	K01027	456.27	904.9	4.7e-272	3-oxoacid CoA-transferase [EC:2.8.3.5]	succinyl-CoA transferase (enzymeID e0574)	Transferases	Butanoate
jgi|Phchr2|2895921	Phchr2	K01027	456.27	762.3	6.2e-229	3-oxoacid CoA-transferase [EC:2.8.3.5]	succinyl-CoA transferase (enzymeID e0574)	Transferases	Butanoate
jgi|Phchr2|3046649	Phchr2	K01027	456.27	811.9	6.2e-244	3-oxoacid CoA-transferase [EC:2.8.3.5]	succinyl-CoA transferase (enzymeID e0574)	Transferases	Butanoate
jgi|Phlrad1|132192	Phlrad1	K01027	456.27	803.7	1.9e-241	3-oxoacid CoA-transferase [EC:2.8.3.5]	succinyl-CoA transferase (enzymeID e0574)	Transferases	Butanoate
jgi|Phlrad1|132193	Phlrad1	K01027	456.27	761.3	1.2e-228	3-oxoacid CoA-transferase [EC:2.8.3.5]	succinyl-CoA transferase (enzymeID e0574)	Transferases	Butanoate
jgi|Pleery1|1380612	Pleery1	K01027	456.27	824	1.3e-247	3-oxoacid CoA-transferase [EC:2.8.3.5]	succinyl-CoA transferase (enzymeID e0574)	Transferases	Butanoate
jgi|PleosPC9_1|81689	PleosPC9_1	K01027	456.27	827.2	1.5e-248	3-oxoacid CoA-transferase [EC:2.8.3.5]	succinyl-CoA transferase (enzymeID e0574)	Transferases	Butanoate
jgi|Polsqu1|628275	Polsqu1	K01027	456.27	823.1	2.6e-247	3-oxoacid CoA-transferase [EC:2.8.3.5]	succinyl-CoA transferase (enzymeID e0574)	Transferases	Butanoate
jgi|Polsqu1|714932	Polsqu1	K01027	456.27	775.2	7.9e-233	3-oxoacid CoA-transferase [EC:2.8.3.5]	succinyl-CoA transferase (enzymeID e0574)	Transferases	Butanoate
jgi|Purli1|3478	Purli1	K01027	456.27	895.2	4.1e-269	3-oxoacid CoA-transferase [EC:2.8.3.5]	succinyl-CoA transferase (enzymeID e0574)	Transferases	Butanoate
jgi|Purli1|4081	Purli1	K01027	456.27	809.9	2.4e-243	3-oxoacid CoA-transferase [EC:2.8.3.5]	succinyl-CoA transferase (enzymeID e0574)	Transferases	Butanoate
jgi|Schco3|2607549	Schco3	K01027	456.27	805.3	6e-242	3-oxoacid CoA-transferase [EC:2.8.3.5]	succinyl-CoA transferase (enzymeID e0574)	Transferases	Butanoate
jgi|Trabet1|748752	Trabet1	K01027	456.27	816.6	2.3e-245	3-oxoacid CoA-transferase [EC:2.8.3.5]	succinyl-CoA transferase (enzymeID e0574)	Transferases	Butanoate
jgi|Trabet1|806471	Trabet1	K01027	456.27	761.7	9.7e-229	3-oxoacid CoA-transferase [EC:2.8.3.5]	succinyl-CoA transferase (enzymeID e0574)	Transferases	Butanoate
jgi|Trave1|70557	Trave1	K01027	456.27	767.5	1.7e-230	3-oxoacid CoA-transferase [EC:2.8.3.5]	succinyl-CoA transferase (enzymeID e0574)	Transferases	Butanoate
jgi|Trave1|145135	Trave1	K01027	456.27	816.7	2.2e-245	3-oxoacid CoA-transferase [EC:2.8.3.5]	succinyl-CoA transferase (enzymeID e0574)	Transferases	Butanoate
jgi|Trici4|1126791	Trici4	K01027	456.27	802.2	5.3e-241	3-oxoacid CoA-transferase [EC:2.8.3.5]	succinyl-CoA transferase (enzymeID e0574)	Transferases	Butanoate
jgi|Trici4|1172630	Trici4	K01027	456.27	871.2	7e-262	3-oxoacid CoA-transferase [EC:2.8.3.5]	succinyl-CoA transferase (enzymeID e0574)	Transferases	Butanoate
jgi|Trihar1|831562	Trihar1	K01027	456.27	863.2	1.8e-259	3-oxoacid CoA-transferase [EC:2.8.3.5]	succinyl-CoA transferase (enzymeID e0574)	Transferases	Butanoate
jgi|Trihar1|816505	Trihar1	K01027	456.27	801.7	7.7e-241	3-oxoacid CoA-transferase [EC:2.8.3.5]	succinyl-CoA transferase (enzymeID e0574)	Transferases	Butanoate
jgi|Vuicom1|469956	Vuicom1	K01027	456.27	829.8	2.4e-249	3-oxoacid CoA-transferase [EC:2.8.3.5]	succinyl-CoA transferase (enzymeID e0574)	Transferases	Butanoate
jgi|Vuicom1|470159	Vuicom1	K01027	456.27	790	2.7e-237	3-oxoacid CoA-transferase [EC:2.8.3.5]	succinyl-CoA transferase (enzymeID e0574)	Transferases	Butanoate
jgi|Vuicom1|668712	Vuicom1	K01027	456.27	788.6	7.2e-237	3-oxoacid CoA-transferase [EC:2.8.3.5]	succinyl-CoA transferase (enzymeID e0574)	Transferases	Butanoate
jgi|Anoalb1|2227387	Anoalb1	K01028	370.67	375.7	2e-112	3-oxoacid CoA-transferase subunit A [EC:2.8.3.5]	succinyl-CoA transferase (enzymeID e0574)	Transferases	Butanoate
jgi|Aspfl2_3|2249	Aspfl2_3	K01028	370.67	377.8	4.4e-113	3-oxoacid CoA-transferase subunit A [EC:2.8.3.5]	succinyl-CoA transferase (enzymeID e0574)	Transferases	Butanoate
jgi|Aspfl2_3|2280254	Aspfl2_3	K01028	370.67	407.7	3.6e-122	3-oxoacid CoA-transferase subunit A [EC:2.8.3.5]	succinyl-CoA transferase (enzymeID e0574)	Transferases	Butanoate
jgi|Aspgl1|27104	Aspgl1	K01028	370.67	404	4.7e-121	3-oxoacid CoA-transferase subunit A [EC:2.8.3.5]	succinyl-CoA transferase (enzymeID e0574)	Transferases	Butanoate
jgi|Botdo1_1|288287	Botdo1_1	K01028	370.67	403	9.5e-121	3-oxoacid CoA-transferase subunit A [EC:2.8.3.5]	succinyl-CoA transferase (enzymeID e0574)	Transferases	Butanoate
jgi|Coclu2|51933	Coclu2	K01028	370.67	395.9	1.4e-118	3-oxoacid CoA-transferase subunit A [EC:2.8.3.5]	succinyl-CoA transferase (enzymeID e0574)	Transferases	Butanoate
jgi|Densp1|837004	Densp1	K01028	370.67	377.1	7.1e-113	3-oxoacid CoA-transferase subunit A [EC:2.8.3.5]	succinyl-CoA transferase (enzymeID e0574)	Transferases	Butanoate
jgi|FoxFo5176|398072	FoxFo5176	K01028	370.67	393.6	6.9e-118	3-oxoacid CoA-transferase subunit A [EC:2.8.3.5]	succinyl-CoA transferase (enzymeID e0574)	Transferases	Butanoate
jgi|FoxFo5176|434557	FoxFo5176	K01028	370.67	398.8	1.8e-119	3-oxoacid CoA-transferase subunit A [EC:2.8.3.5]	succinyl-CoA transferase (enzymeID e0574)	Transferases	Butanoate
jgi|FoxFo5176|442438	FoxFo5176	K01028	370.67	393.1	9.7e-118	3-oxoacid CoA-transferase subunit A [EC:2.8.3.5]	succinyl-CoA transferase (enzymeID e0574)	Transferases	Butanoate
jgi|Galgeo1|40303	Galgeo1	K01028	370.67	375.3	2.6e-112	3-oxoacid CoA-transferase subunit A [EC:2.8.3.5]	succinyl-CoA transferase (enzymeID e0574)	Transferases	Butanoate
jgi|Hetan2|471015	Hetan2	K01028	370.67	378.9	2e-113	3-oxoacid CoA-transferase subunit A [EC:2.8.3.5]	succinyl-CoA transferase (enzymeID e0574)	Transferases	Butanoate
jgi|Hetan2|438460	Hetan2	K01028	370.67	373.3	1.1e-111	3-oxoacid CoA-transferase subunit A [EC:2.8.3.5]	succinyl-CoA transferase (enzymeID e0574)	Transferases	Butanoate
jgi|Marfi1|1024024	Marfi1	K01028	370.67	371.9	2.6e-111	3-oxoacid CoA-transferase subunit A [EC:2.8.3.5]	succinyl-CoA transferase (enzymeID e0574)	Transferases	Butanoate
jgi|Penar1|8559	Penar1	K01028	370.67	408.9	1.5e-122	3-oxoacid CoA-transferase subunit A [EC:2.8.3.5]	succinyl-CoA transferase (enzymeID e0574)	Transferases	Butanoate
jgi|PenchWisc1_1|147588	PenchWisc1_1	K01028	370.67	404.4	3.6e-121	3-oxoacid CoA-transferase subunit A [EC:2.8.3.5]	succinyl-CoA transferase (enzymeID e0574)	Transferases	Butanoate
jgi|Pleery1|1380612	Pleery1	K01028	370.67	371.5	3.7e-111	3-oxoacid CoA-transferase subunit A [EC:2.8.3.5]	succinyl-CoA transferase (enzymeID e0574)	Transferases	Butanoate
jgi|PleosPC9_1|81689	PleosPC9_1	K01028	370.67	372	2.5e-111	3-oxoacid CoA-transferase subunit A [EC:2.8.3.5]	succinyl-CoA transferase (enzymeID e0574)	Transferases	Butanoate
jgi|Purli1|3478	Purli1	K01028	370.67	395.7	1.6e-118	3-oxoacid CoA-transferase subunit A [EC:2.8.3.5]	succinyl-CoA transferase (enzymeID e0574)	Transferases	Butanoate
jgi|Trici4|1172630	Trici4	K01028	370.67	388.1	3.3e-116	3-oxoacid CoA-transferase subunit A [EC:2.8.3.5]	succinyl-CoA transferase (enzymeID e0574)	Transferases	Butanoate
jgi|Trihar1|831562	Trihar1	K01028	370.67	389.5	1.2e-116	3-oxoacid CoA-transferase subunit A [EC:2.8.3.5]	succinyl-CoA transferase (enzymeID e0574)	Transferases	Butanoate
jgi|Vuicom1|469956	Vuicom1	K01028	370.67	375.3	2.6e-112	3-oxoacid CoA-transferase subunit A [EC:2.8.3.5]	succinyl-CoA transferase (enzymeID e0574)	Transferases	Butanoate
jgi|Abobi1|390945	Abobi1	K01029	346.67	363.3	7.7e-109	3-oxoacid CoA-transferase subunit B [EC:2.8.3.5]	succinyl-CoA transferase (enzymeID e0574)	Transferases	Butanoate
jgi|Anoalb1|2202568	Anoalb1	K01029	346.67	360.8	4.5e-108	3-oxoacid CoA-transferase subunit B [EC:2.8.3.5]	succinyl-CoA transferase (enzymeID e0574)	Transferases	Butanoate
jgi|Armbor1|1838002	Armbor1	K01029	346.67	358.5	2.3e-107	3-oxoacid CoA-transferase subunit B [EC:2.8.3.5]	succinyl-CoA transferase (enzymeID e0574)	Transferases	Butanoate
jgi|Armcep1|2690	Armcep1	K01029	346.67	359.5	1.1e-107	3-oxoacid CoA-transferase subunit B [EC:2.8.3.5]	succinyl-CoA transferase (enzymeID e0574)	Transferases	Butanoate
jgi|Armect1|1270355	Armect1	K01029	346.67	357.6	4.3e-107	3-oxoacid CoA-transferase subunit B [EC:2.8.3.5]	succinyl-CoA transferase (enzymeID e0574)	Transferases	Butanoate
jgi|Armga1|1066008	Armga1	K01029	346.67	358.2	2.9e-107	3-oxoacid CoA-transferase subunit B [EC:2.8.3.5]	succinyl-CoA transferase (enzymeID e0574)	Transferases	Butanoate
jgi|Armlut1|1134605	Armlut1	K01029	346.67	360	7.8e-108	3-oxoacid CoA-transferase subunit B [EC:2.8.3.5]	succinyl-CoA transferase (enzymeID e0574)	Transferases	Butanoate
jgi|Armmel1|1067970	Armmel1	K01029	346.67	357.9	3.5e-107	3-oxoacid CoA-transferase subunit B [EC:2.8.3.5]	succinyl-CoA transferase (enzymeID e0574)	Transferases	Butanoate
jgi|Armost1|918285	Armost1	K01029	346.67	358.5	2.3e-107	3-oxoacid CoA-transferase subunit B [EC:2.8.3.5]	succinyl-CoA transferase (enzymeID e0574)	Transferases	Butanoate
jgi|Armosto1|266962	Armosto1	K01029	346.67	360.1	7.5e-108	3-oxoacid CoA-transferase subunit B [EC:2.8.3.5]	succinyl-CoA transferase (enzymeID e0574)	Transferases	Butanoate
jgi|Aspfl2_3|8617	Aspfl2_3	K01029	346.67	357.8	3.9e-107	3-oxoacid CoA-transferase subunit B [EC:2.8.3.5]	succinyl-CoA transferase (enzymeID e0574)	Transferases	Butanoate
jgi|Aspgl1|133121	Aspgl1	K01029	346.67	349.7	1.1e-104	3-oxoacid CoA-transferase subunit B [EC:2.8.3.5]	succinyl-CoA transferase (enzymeID e0574)	Transferases	Butanoate
jgi|Bjead1_1|261956	Bjead1_1	K01029	346.67	362.1	1.9e-108	3-oxoacid CoA-transferase subunit B [EC:2.8.3.5]	succinyl-CoA transferase (enzymeID e0574)	Transferases	Butanoate
jgi|Botdo1_1|299046	Botdo1_1	K01029	346.67	347.5	5.3e-104	3-oxoacid CoA-transferase subunit B [EC:2.8.3.5]	succinyl-CoA transferase (enzymeID e0574)	Transferases	Butanoate
jgi|Cersu1|113512	Cersu1	K01029	346.67	354.9	2.8e-106	3-oxoacid CoA-transferase subunit B [EC:2.8.3.5]	succinyl-CoA transferase (enzymeID e0574)	Transferases	Butanoate
jgi|Clasph1|348	Clasph1	K01029	346.67	346.8	8.3e-104	3-oxoacid CoA-transferase subunit B [EC:2.8.3.5]	succinyl-CoA transferase (enzymeID e0574)	Transferases	Butanoate
jgi|Clibor1|1185328	Clibor1	K01029	346.67	359.4	1.2e-107	3-oxoacid CoA-transferase subunit B [EC:2.8.3.5]	succinyl-CoA transferase (enzymeID e0574)	Transferases	Butanoate
jgi|Coclu2|21376	Coclu2	K01029	346.67	362.6	1.3e-108	3-oxoacid CoA-transferase subunit B [EC:2.8.3.5]	succinyl-CoA transferase (enzymeID e0574)	Transferases	Butanoate
jgi|Densp1|837004	Densp1	K01029	346.67	354.5	3.7e-106	3-oxoacid CoA-transferase subunit B [EC:2.8.3.5]	succinyl-CoA transferase (enzymeID e0574)	Transferases	Butanoate
jgi|Guyne1|925521	Guyne1	K01029	346.67	357.1	6.2e-107	3-oxoacid CoA-transferase subunit B [EC:2.8.3.5]	succinyl-CoA transferase (enzymeID e0574)	Transferases	Butanoate
jgi|Hetan2|471015	Hetan2	K01029	346.67	350.4	6.6e-105	3-oxoacid CoA-transferase subunit B [EC:2.8.3.5]	succinyl-CoA transferase (enzymeID e0574)	Transferases	Butanoate
jgi|Hypsu1|32110	Hypsu1	K01029	346.67	351.5	3.1e-105	3-oxoacid CoA-transferase subunit B [EC:2.8.3.5]	succinyl-CoA transferase (enzymeID e0574)	Transferases	Butanoate
jgi|Irplac1|1587898	Irplac1	K01029	346.67	361.2	3.5e-108	3-oxoacid CoA-transferase subunit B [EC:2.8.3.5]	succinyl-CoA transferase (enzymeID e0574)	Transferases	Butanoate
jgi|Lenedo1|1058865	Lenedo1	K01029	346.67	356.9	7e-107	3-oxoacid CoA-transferase subunit B [EC:2.8.3.5]	succinyl-CoA transferase (enzymeID e0574)	Transferases	Butanoate
jgi|Marfi1|1024024	Marfi1	K01029	346.67	362.5	1.4e-108	3-oxoacid CoA-transferase subunit B [EC:2.8.3.5]	succinyl-CoA transferase (enzymeID e0574)	Transferases	Butanoate
jgi|Phchr2|3046649	Phchr2	K01029	346.67	359.1	1.5e-107	3-oxoacid CoA-transferase subunit B [EC:2.8.3.5]	succinyl-CoA transferase (enzymeID e0574)	Transferases	Butanoate
jgi|Phlrad1|132192	Phlrad1	K01029	346.67	346.8	8.4e-104	3-oxoacid CoA-transferase subunit B [EC:2.8.3.5]	succinyl-CoA transferase (enzymeID e0574)	Transferases	Butanoate
jgi|Pleery1|1380612	Pleery1	K01029	346.67	362	2e-108	3-oxoacid CoA-transferase subunit B [EC:2.8.3.5]	succinyl-CoA transferase (enzymeID e0574)	Transferases	Butanoate
jgi|PleosPC9_1|81689	PleosPC9_1	K01029	346.67	362.2	1.7e-108	3-oxoacid CoA-transferase subunit B [EC:2.8.3.5]	succinyl-CoA transferase (enzymeID e0574)	Transferases	Butanoate
jgi|Polsqu1|628275	Polsqu1	K01029	346.67	362.2	1.7e-108	3-oxoacid CoA-transferase subunit B [EC:2.8.3.5]	succinyl-CoA transferase (enzymeID e0574)	Transferases	Butanoate
jgi|Purli1|4081	Purli1	K01029	346.67	348.6	2.5e-104	3-oxoacid CoA-transferase subunit B [EC:2.8.3.5]	succinyl-CoA transferase (enzymeID e0574)	Transferases	Butanoate
jgi|Schco3|2607549	Schco3	K01029	346.67	356.4	9.9e-107	3-oxoacid CoA-transferase subunit B [EC:2.8.3.5]	succinyl-CoA transferase (enzymeID e0574)	Transferases	Butanoate
jgi|Trabet1|748752	Trabet1	K01029	346.67	361.5	2.9e-108	3-oxoacid CoA-transferase subunit B [EC:2.8.3.5]	succinyl-CoA transferase (enzymeID e0574)	Transferases	Butanoate
jgi|Trave1|145135	Trave1	K01029	346.67	356.8	7.5e-107	3-oxoacid CoA-transferase subunit B [EC:2.8.3.5]	succinyl-CoA transferase (enzymeID e0574)	Transferases	Butanoate
jgi|Trici4|1126791	Trici4	K01029	346.67	348.3	3.1e-104	3-oxoacid CoA-transferase subunit B [EC:2.8.3.5]	succinyl-CoA transferase (enzymeID e0574)	Transferases	Butanoate
jgi|Vuicom1|469956	Vuicom1	K01029	346.67	359.5	1.1e-107	3-oxoacid CoA-transferase subunit B [EC:2.8.3.5]	succinyl-CoA transferase (enzymeID e0574)	Transferases	Butanoate
jgi|Vuicom1|470159	Vuicom1	K01029	346.67	347.7	4.7e-104	3-oxoacid CoA-transferase subunit B [EC:2.8.3.5]	succinyl-CoA transferase (enzymeID e0574)	Transferases	Butanoate
jgi|Abobi1|483069	Abobi1	K00823	600.7	618.8	1.2e-185	4-aminobutyrate aminotransferase [EC:2.6.1.19]		Transferases	Butanoate/Propanoate
jgi|Anoalb1|4722	Anoalb1	K00823	600.7	611.4	2.1e-183	4-aminobutyrate aminotransferase [EC:2.6.1.19]		Transferases	Butanoate/Propanoate
jgi|Armbor1|1890672	Armbor1	K00823	600.7	607.7	2.8e-182	4-aminobutyrate aminotransferase [EC:2.6.1.19]		Transferases	Butanoate/Propanoate
jgi|Armga1|979808	Armga1	K00823	600.7	609.9	6e-183	4-aminobutyrate aminotransferase [EC:2.6.1.19]		Transferases	Butanoate/Propanoate
jgi|Armlut1|1177500	Armlut1	K00823	600.7	607	4.7e-182	4-aminobutyrate aminotransferase [EC:2.6.1.19]		Transferases	Butanoate/Propanoate
jgi|Armost1|958884	Armost1	K00823	600.7	609.9	6.3e-183	4-aminobutyrate aminotransferase [EC:2.6.1.19]		Transferases	Butanoate/Propanoate
jgi|Armtab1|1499844	Armtab1	K00823	600.7	604.6	2.5e-181	4-aminobutyrate aminotransferase [EC:2.6.1.19]		Transferases	Butanoate/Propanoate
jgi|Bjead1_1|35991	Bjead1_1	K00823	600.7	602.7	9.2e-181	4-aminobutyrate aminotransferase [EC:2.6.1.19]		Transferases	Butanoate/Propanoate
jgi|Cersu1|83595	Cersu1	K00823	600.7	615.3	1.4e-184	4-aminobutyrate aminotransferase [EC:2.6.1.19]		Transferases	Butanoate/Propanoate
jgi|Clibor1|1134897	Clibor1	K00823	600.7	605.2	1.7e-181	4-aminobutyrate aminotransferase [EC:2.6.1.19]		Transferases	Butanoate/Propanoate
jgi|Densp1|841906	Densp1	K00823	600.7	616	8.7e-185	4-aminobutyrate aminotransferase [EC:2.6.1.19]		Transferases	Butanoate/Propanoate
jgi|Guyne1|933708	Guyne1	K00823	600.7	608.3	1.9e-182	4-aminobutyrate aminotransferase [EC:2.6.1.19]		Transferases	Butanoate/Propanoate
jgi|Hetan2|445332	Hetan2	K00823	600.7	613.6	4.7e-184	4-aminobutyrate aminotransferase [EC:2.6.1.19]		Transferases	Butanoate/Propanoate
jgi|Irplac1|1596364	Irplac1	K00823	600.7	618.8	1.2e-185	4-aminobutyrate aminotransferase [EC:2.6.1.19]		Transferases	Butanoate/Propanoate
jgi|Lenedo1|1157905	Lenedo1	K00823	600.7	606.3	7.3e-182	4-aminobutyrate aminotransferase [EC:2.6.1.19]		Transferases	Butanoate/Propanoate
jgi|Phchr2|2905835	Phchr2	K00823	600.7	616.6	5.7e-185	4-aminobutyrate aminotransferase [EC:2.6.1.19]		Transferases	Butanoate/Propanoate
jgi|Phlrad1|136848	Phlrad1	K00823	600.7	616.4	6.6e-185	4-aminobutyrate aminotransferase [EC:2.6.1.19]		Transferases	Butanoate/Propanoate
jgi|Polsqu1|653247	Polsqu1	K00823	600.7	610.2	4.9e-183	4-aminobutyrate aminotransferase [EC:2.6.1.19]		Transferases	Butanoate/Propanoate
jgi|Schco3|2620265	Schco3	K00823	600.7	602.1	1.4e-180	4-aminobutyrate aminotransferase [EC:2.6.1.19]		Transferases	Butanoate/Propanoate
jgi|Vuicom1|748188	Vuicom1	K00823	600.7	601.8	1.7e-180	4-aminobutyrate aminotransferase [EC:2.6.1.19]		Transferases	Butanoate/Propanoate
jgi|Abobi1|553442	Abobi1	K01607	18.97	23	6.1e-05	4-carboxymuconolactone decarboxylase [EC:4.1.1.44]		Lyases	Benzoate
jgi|Anoalb1|2229313	Anoalb1	K01607	18.97	33.9	2.9e-08	4-carboxymuconolactone decarboxylase [EC:4.1.1.44]		Lyases	Benzoate
jgi|Armbor1|1496279	Armbor1	K01607	18.97	35.6	9.1e-09	4-carboxymuconolactone decarboxylase [EC:4.1.1.44]		Lyases	Benzoate
jgi|Armbor1|1890978	Armbor1	K01607	18.97	36.9	3.6e-09	4-carboxymuconolactone decarboxylase [EC:4.1.1.44]		Lyases	Benzoate
jgi|Armbor1|477294	Armbor1	K01607	18.97	24.4	2.3e-05	4-carboxymuconolactone decarboxylase [EC:4.1.1.44]		Lyases	Benzoate
jgi|Armbor1|764402	Armbor1	K01607	18.97	26.9	3.9e-06	4-carboxymuconolactone decarboxylase [EC:4.1.1.44]		Lyases	Benzoate
jgi|Armcep1|14615	Armcep1	K01607	18.97	23.3	5.2e-05	4-carboxymuconolactone decarboxylase [EC:4.1.1.44]		Lyases	Benzoate
jgi|Armcep1|7429	Armcep1	K01607	18.97	36.1	6.2e-09	4-carboxymuconolactone decarboxylase [EC:4.1.1.44]		Lyases	Benzoate
jgi|Armcep1|7441	Armcep1	K01607	18.97	37.1	3.2e-09	4-carboxymuconolactone decarboxylase [EC:4.1.1.44]		Lyases	Benzoate
jgi|Armect1|1458934	Armect1	K01607	18.97	27.3	3.1e-06	4-carboxymuconolactone decarboxylase [EC:4.1.1.44]		Lyases	Benzoate
jgi|Armect1|1461581	Armect1	K01607	18.97	37.4	2.5e-09	4-carboxymuconolactone decarboxylase [EC:4.1.1.44]		Lyases	Benzoate
jgi|Armga1|1026134	Armga1	K01607	18.97	37.2	2.9e-09	4-carboxymuconolactone decarboxylase [EC:4.1.1.44]		Lyases	Benzoate
jgi|Armga1|1051799	Armga1	K01607	18.97	35.7	8.5e-09	4-carboxymuconolactone decarboxylase [EC:4.1.1.44]		Lyases	Benzoate
jgi|Armga1|994189	Armga1	K01607	18.97	25.3	1.3e-05	4-carboxymuconolactone decarboxylase [EC:4.1.1.44]		Lyases	Benzoate
jgi|Armlut1|1347903	Armlut1	K01607	18.97	37.5	2.4e-09	4-carboxymuconolactone decarboxylase [EC:4.1.1.44]		Lyases	Benzoate
jgi|Armlut1|37720	Armlut1	K01607	18.97	23.4	4.6e-05	4-carboxymuconolactone decarboxylase [EC:4.1.1.44]		Lyases	Benzoate
jgi|Armlut1|751674	Armlut1	K01607	18.97	35.3	1.1e-08	4-carboxymuconolactone decarboxylase [EC:4.1.1.44]		Lyases	Benzoate
jgi|Armmel1|1017651	Armmel1	K01607	18.97	24.3	2.6e-05	4-carboxymuconolactone decarboxylase [EC:4.1.1.44]		Lyases	Benzoate
jgi|Armmel1|1054816	Armmel1	K01607	18.97	30.8	2.6e-07	4-carboxymuconolactone decarboxylase [EC:4.1.1.44]		Lyases	Benzoate
jgi|Armmel1|1054879	Armmel1	K01607	18.97	37.5	2.4e-09	4-carboxymuconolactone decarboxylase [EC:4.1.1.44]		Lyases	Benzoate
jgi|Armost1|652057	Armost1	K01607	18.97	24.4	2.4e-05	4-carboxymuconolactone decarboxylase [EC:4.1.1.44]		Lyases	Benzoate
jgi|Armost1|962234	Armost1	K01607	18.97	35.6	9.1e-09	4-carboxymuconolactone decarboxylase [EC:4.1.1.44]		Lyases	Benzoate
jgi|Armost1|964517	Armost1	K01607	18.97	26.2	6.5e-06	4-carboxymuconolactone decarboxylase [EC:4.1.1.44]		Lyases	Benzoate
jgi|Armost1|997591	Armost1	K01607	18.97	37.3	2.8e-09	4-carboxymuconolactone decarboxylase [EC:4.1.1.44]		Lyases	Benzoate
jgi|Armosto1|250435	Armosto1	K01607	18.97	22.7	7.7e-05	4-carboxymuconolactone decarboxylase [EC:4.1.1.44]		Lyases	Benzoate
jgi|Armosto1|255461	Armosto1	K01607	18.97	36.1	6.4e-09	4-carboxymuconolactone decarboxylase [EC:4.1.1.44]		Lyases	Benzoate
jgi|Armosto1|259118	Armosto1	K01607	18.97	37	3.5e-09	4-carboxymuconolactone decarboxylase [EC:4.1.1.44]		Lyases	Benzoate
jgi|Armtab1|1482057	Armtab1	K01607	18.97	26.7	4.7e-06	4-carboxymuconolactone decarboxylase [EC:4.1.1.44]		Lyases	Benzoate
jgi|Armtab1|1531676	Armtab1	K01607	18.97	23.1	5.7e-05	4-carboxymuconolactone decarboxylase [EC:4.1.1.44]		Lyases	Benzoate
jgi|Armtab1|1631648	Armtab1	K01607	18.97	24.5	2.2e-05	4-carboxymuconolactone decarboxylase [EC:4.1.1.44]		Lyases	Benzoate
jgi|Armtab1|1749833	Armtab1	K01607	18.97	36.6	4.6e-09	4-carboxymuconolactone decarboxylase [EC:4.1.1.44]		Lyases	Benzoate
jgi|Armtab1|1766118	Armtab1	K01607	18.97	27.3	3e-06	4-carboxymuconolactone decarboxylase [EC:4.1.1.44]		Lyases	Benzoate
jgi|Aspfl2_3|2214	Aspfl2_3	K01607	18.97	20	0.00051	4-carboxymuconolactone decarboxylase [EC:4.1.1.44]		Lyases	Benzoate
jgi|Aspfl2_3|2276782	Aspfl2_3	K01607	18.97	108.6	4.9e-31	4-carboxymuconolactone decarboxylase [EC:4.1.1.44]		Lyases	Benzoate
jgi|Aspgl1|72067	Aspgl1	K01607	18.97	123.2	1.8e-35	4-carboxymuconolactone decarboxylase [EC:4.1.1.44]		Lyases	Benzoate
jgi|Bjead1_1|133993	Bjead1_1	K01607	18.97	19.8	0.00058	4-carboxymuconolactone decarboxylase [EC:4.1.1.44]		Lyases	Benzoate
jgi|Botdo1_1|290195	Botdo1_1	K01607	18.97	113.2	1.9e-32	4-carboxymuconolactone decarboxylase [EC:4.1.1.44]		Lyases	Benzoate
jgi|Botdo1_1|289008	Botdo1_1	K01607	18.97	129.5	2.1e-37	4-carboxymuconolactone decarboxylase [EC:4.1.1.44]		Lyases	Benzoate
jgi|Botdo1_1|288097	Botdo1_1	K01607	18.97	40.4	3.2e-10	4-carboxymuconolactone decarboxylase [EC:4.1.1.44]		Lyases	Benzoate
jgi|Cersu1|55073	Cersu1	K01607	18.97	20.9	0.00028	4-carboxymuconolactone decarboxylase [EC:4.1.1.44]		Lyases	Benzoate
jgi|Clasph1|1760	Clasph1	K01607	18.97	119.8	2e-34	4-carboxymuconolactone decarboxylase [EC:4.1.1.44]		Lyases	Benzoate
jgi|Clasph1|5931	Clasph1	K01607	18.97	20.1	0.00048	4-carboxymuconolactone decarboxylase [EC:4.1.1.44]		Lyases	Benzoate
jgi|Clibor1|1174835	Clibor1	K01607	18.97	19.7	0.00063	4-carboxymuconolactone decarboxylase [EC:4.1.1.44]		Lyases	Benzoate
jgi|Clibor1|217953	Clibor1	K01607	18.97	22.3	0.0001	4-carboxymuconolactone decarboxylase [EC:4.1.1.44]		Lyases	Benzoate
jgi|Coclu2|23971	Coclu2	K01607	18.97	126.5	1.8e-36	4-carboxymuconolactone decarboxylase [EC:4.1.1.44]		Lyases	Benzoate
jgi|Densp1|837836	Densp1	K01607	18.97	24.5	2.2e-05	4-carboxymuconolactone decarboxylase [EC:4.1.1.44]		Lyases	Benzoate
jgi|Densp1|880745	Densp1	K01607	18.97	20.2	0.00045	4-carboxymuconolactone decarboxylase [EC:4.1.1.44]		Lyases	Benzoate
jgi|Densp1|844304	Densp1	K01607	18.97	20.6	0.00034	4-carboxymuconolactone decarboxylase [EC:4.1.1.44]		Lyases	Benzoate
jgi|FoxFo5176|328176	FoxFo5176	K01607	18.97	20.5	0.00036	4-carboxymuconolactone decarboxylase [EC:4.1.1.44]		Lyases	Benzoate
jgi|FoxFo5176|399248	FoxFo5176	K01607	18.97	38.6	1.1e-09	4-carboxymuconolactone decarboxylase [EC:4.1.1.44]		Lyases	Benzoate
jgi|FoxFo5176|40969	FoxFo5176	K01607	18.97	25.4	1.2e-05	4-carboxymuconolactone decarboxylase [EC:4.1.1.44]		Lyases	Benzoate
jgi|FoxFo5176|502447	FoxFo5176	K01607	18.97	110.3	1.5e-31	4-carboxymuconolactone decarboxylase [EC:4.1.1.44]		Lyases	Benzoate
jgi|Galgeo1|27019	Galgeo1	K01607	18.97	52.6	5.8e-14	4-carboxymuconolactone decarboxylase [EC:4.1.1.44]		Lyases	Benzoate
jgi|Guyne1|943776	Guyne1	K01607	18.97	26.7	4.8e-06	4-carboxymuconolactone decarboxylase [EC:4.1.1.44]		Lyases	Benzoate
jgi|Guyne1|1078097	Guyne1	K01607	18.97	36	6.7e-09	4-carboxymuconolactone decarboxylase [EC:4.1.1.44]		Lyases	Benzoate
jgi|Guyne1|934504	Guyne1	K01607	18.97	37.9	1.8e-09	4-carboxymuconolactone decarboxylase [EC:4.1.1.44]		Lyases	Benzoate
jgi|Hetan2|448513	Hetan2	K01607	18.97	21.4	0.0002	4-carboxymuconolactone decarboxylase [EC:4.1.1.44]		Lyases	Benzoate
jgi|Hetan2|320548	Hetan2	K01607	18.97	20.7	0.00032	4-carboxymuconolactone decarboxylase [EC:4.1.1.44]		Lyases	Benzoate
jgi|Hypsu1|34699	Hypsu1	K01607	18.97	104.8	7.5e-30	4-carboxymuconolactone decarboxylase [EC:4.1.1.44]		Lyases	Benzoate
jgi|Hypsu1|66321	Hypsu1	K01607	18.97	104.9	6.8e-30	4-carboxymuconolactone decarboxylase [EC:4.1.1.44]		Lyases	Benzoate
jgi|Hypsu1|331609	Hypsu1	K01607	18.97	22.2	0.00011	4-carboxymuconolactone decarboxylase [EC:4.1.1.44]		Lyases	Benzoate
jgi|Irplac1|1578502	Irplac1	K01607	18.97	115.7	3.4e-33	4-carboxymuconolactone decarboxylase [EC:4.1.1.44]		Lyases	Benzoate
jgi|Irplac1|1584329	Irplac1	K01607	18.97	25.6	1e-05	4-carboxymuconolactone decarboxylase [EC:4.1.1.44]		Lyases	Benzoate
jgi|Irplac1|970338	Irplac1	K01607	18.97	24.6	2e-05	4-carboxymuconolactone decarboxylase [EC:4.1.1.44]		Lyases	Benzoate
jgi|Lenedo1|1045705	Lenedo1	K01607	18.97	22.7	8e-05	4-carboxymuconolactone decarboxylase [EC:4.1.1.44]		Lyases	Benzoate
jgi|Lenedo1|1059143	Lenedo1	K01607	18.97	41.3	1.7e-10	4-carboxymuconolactone decarboxylase [EC:4.1.1.44]		Lyases	Benzoate
jgi|Lenedo1|1059692	Lenedo1	K01607	18.97	26.1	7e-06	4-carboxymuconolactone decarboxylase [EC:4.1.1.44]		Lyases	Benzoate
jgi|Lenedo1|201081	Lenedo1	K01607	18.97	111.1	8.9e-32	4-carboxymuconolactone decarboxylase [EC:4.1.1.44]		Lyases	Benzoate
jgi|Marfi1|890761	Marfi1	K01607	18.97	20.8	0.0003	4-carboxymuconolactone decarboxylase [EC:4.1.1.44]		Lyases	Benzoate
jgi|Marfi1|994495	Marfi1	K01607	18.97	99.2	3.6e-28	4-carboxymuconolactone decarboxylase [EC:4.1.1.44]		Lyases	Benzoate
jgi|Marfi1|920370	Marfi1	K01607	18.97	31.1	2.1e-07	4-carboxymuconolactone decarboxylase [EC:4.1.1.44]		Lyases	Benzoate
jgi|Marfi1|348893	Marfi1	K01607	18.97	20.2	0.00044	4-carboxymuconolactone decarboxylase [EC:4.1.1.44]		Lyases	Benzoate
jgi|Muccir1_3|1350020	Muccir1_3	K01607	18.97	38.2	1.5e-09	4-carboxymuconolactone decarboxylase [EC:4.1.1.44]		Lyases	Benzoate
jgi|Muccir1_3|1458137	Muccir1_3	K01607	18.97	34.6	1.8e-08	4-carboxymuconolactone decarboxylase [EC:4.1.1.44]		Lyases	Benzoate
jgi|Penar1|10949	Penar1	K01607	18.97	38.4	1.3e-09	4-carboxymuconolactone decarboxylase [EC:4.1.1.44]		Lyases	Benzoate
jgi|Penar1|11189	Penar1	K01607	18.97	104.9	7e-30	4-carboxymuconolactone decarboxylase [EC:4.1.1.44]		Lyases	Benzoate
jgi|Penar1|1749	Penar1	K01607	18.97	21.7	0.00016	4-carboxymuconolactone decarboxylase [EC:4.1.1.44]		Lyases	Benzoate
jgi|Penar1|9756	Penar1	K01607	18.97	22.6	8e-05	4-carboxymuconolactone decarboxylase [EC:4.1.1.44]		Lyases	Benzoate
jgi|PenchWisc1_1|137246	PenchWisc1_1	K01607	18.97	106.3	2.5e-30	4-carboxymuconolactone decarboxylase [EC:4.1.1.44]		Lyases	Benzoate
jgi|PenchWisc1_1|143426	PenchWisc1_1	K01607	18.97	22	0.00013	4-carboxymuconolactone decarboxylase [EC:4.1.1.44]		Lyases	Benzoate
jgi|PenchWisc1_1|147040	PenchWisc1_1	K01607	18.97	124.3	8.4e-36	4-carboxymuconolactone decarboxylase [EC:4.1.1.44]		Lyases	Benzoate
jgi|Phchr2|2895344	Phchr2	K01607	18.97	29.9	5e-07	4-carboxymuconolactone decarboxylase [EC:4.1.1.44]		Lyases	Benzoate
jgi|Phchr2|2975731	Phchr2	K01607	18.97	30.5	3.1e-07	4-carboxymuconolactone decarboxylase [EC:4.1.1.44]		Lyases	Benzoate
jgi|Phlrad1|132052	Phlrad1	K01607	18.97	26.2	6.5e-06	4-carboxymuconolactone decarboxylase [EC:4.1.1.44]		Lyases	Benzoate
jgi|Phlrad1|136798	Phlrad1	K01607	18.97	21.8	0.00015	4-carboxymuconolactone decarboxylase [EC:4.1.1.44]		Lyases	Benzoate
jgi|Phlrad1|138066	Phlrad1	K01607	18.97	19.7	0.00063	4-carboxymuconolactone decarboxylase [EC:4.1.1.44]		Lyases	Benzoate
jgi|Pleery1|1439387	Pleery1	K01607	18.97	31.8	1.3e-07	4-carboxymuconolactone decarboxylase [EC:4.1.1.44]		Lyases	Benzoate
jgi|Pleery1|1438358	Pleery1	K01607	18.97	113	2.3e-32	4-carboxymuconolactone decarboxylase [EC:4.1.1.44]		Lyases	Benzoate
jgi|PleosPC9_1|101792	PleosPC9_1	K01607	18.97	32.5	8.2e-08	4-carboxymuconolactone decarboxylase [EC:4.1.1.44]		Lyases	Benzoate
jgi|Purli1|11395	Purli1	K01607	18.97	35	1.3e-08	4-carboxymuconolactone decarboxylase [EC:4.1.1.44]		Lyases	Benzoate
jgi|Purli1|2144	Purli1	K01607	18.97	128.6	4.2e-37	4-carboxymuconolactone decarboxylase [EC:4.1.1.44]		Lyases	Benzoate
jgi|Schco3|2573831	Schco3	K01607	18.97	31.2	2e-07	4-carboxymuconolactone decarboxylase [EC:4.1.1.44]		Lyases	Benzoate
jgi|Schco3|2500455	Schco3	K01607	18.97	23.2	5.4e-05	4-carboxymuconolactone decarboxylase [EC:4.1.1.44]		Lyases	Benzoate
jgi|Trabet1|865373	Trabet1	K01607	18.97	26.2	6.4e-06	4-carboxymuconolactone decarboxylase [EC:4.1.1.44]		Lyases	Benzoate
jgi|Trave1|28330	Trave1	K01607	18.97	20.8	0.00028	4-carboxymuconolactone decarboxylase [EC:4.1.1.44]		Lyases	Benzoate
jgi|Trici4|1178644	Trici4	K01607	18.97	25.4	1.2e-05	4-carboxymuconolactone decarboxylase [EC:4.1.1.44]		Lyases	Benzoate
jgi|Trihar1|213786	Trihar1	K01607	18.97	114	1.2e-32	4-carboxymuconolactone decarboxylase [EC:4.1.1.44]		Lyases	Benzoate
jgi|Trihar1|745846	Trihar1	K01607	18.97	21.7	0.00016	4-carboxymuconolactone decarboxylase [EC:4.1.1.44]		Lyases	Benzoate
jgi|Vuicom1|598763	Vuicom1	K01607	18.97	24.1	2.8e-05	4-carboxymuconolactone decarboxylase [EC:4.1.1.44]		Lyases	Benzoate
jgi|Vuicom1|710136	Vuicom1	K01607	18.97	37.1	3.1e-09	4-carboxymuconolactone decarboxylase [EC:4.1.1.44]		Lyases	Benzoate
jgi|FoxFo5176|466469	FoxFo5176	K10218	165.9	175.3	2.5e-51	4-hydroxy-4-methyl-2-oxoglutarate aldolase [EC:4.1.3.17]		Lyases	Benzoate
jgi|Irplac1|1583677	Irplac1	K10218	165.9	166.9	8.4e-49	4-hydroxy-4-methyl-2-oxoglutarate aldolase [EC:4.1.3.17]		Lyases	Benzoate
jgi|Muccir1_3|1371293	Muccir1_3	K10218	165.9	168.9	2.2e-49	4-hydroxy-4-methyl-2-oxoglutarate aldolase [EC:4.1.3.17]		Lyases	Benzoate
jgi|Polsqu1|696460	Polsqu1	K10218	165.9	170.7	6.2e-50	4-hydroxy-4-methyl-2-oxoglutarate aldolase [EC:4.1.3.17]		Lyases	Benzoate
jgi|Schco3|2632144	Schco3	K10218	165.9	167.1	7.7e-49	4-hydroxy-4-methyl-2-oxoglutarate aldolase [EC:4.1.3.17]		Lyases	Benzoate
jgi|Trave1|141416	Trave1	K10218	165.9	167.5	5.6e-49	4-hydroxy-4-methyl-2-oxoglutarate aldolase [EC:4.1.3.17]		Lyases	Benzoate
jgi|Vuicom1|801475	Vuicom1	K10218	165.9	169.4	1.5e-49	4-hydroxy-4-methyl-2-oxoglutarate aldolase [EC:4.1.3.17]		Lyases	Benzoate
jgi|Densp1|875149	Densp1	K14520	593.4	723.7	2.1e-217	4-hydroxyacetophenone monooxygenase [EC:1.14.13.84]		Oxidoreductases	Bisphenol
jgi|FoxFo5176|265069	FoxFo5176	K14520	593.4	653.2	4.6e-196	4-hydroxyacetophenone monooxygenase [EC:1.14.13.84]		Oxidoreductases	Bisphenol
jgi|Penar1|9771	Penar1	K14520	593.4	660	4e-198	4-hydroxyacetophenone monooxygenase [EC:1.14.13.84]		Oxidoreductases	Bisphenol
jgi|Polsqu1|739260	Polsqu1	K14520	593.4	696.5	3.4e-209	4-hydroxyacetophenone monooxygenase [EC:1.14.13.84]		Oxidoreductases	Bisphenol
jgi|Schco3|2486418	Schco3	K14520	593.4	738.1	9.2e-222	4-hydroxyacetophenone monooxygenase [EC:1.14.13.84]		Oxidoreductases	Bisphenol
jgi|Trave1|50114	Trave1	K14520	593.4	1191.4	0	4-hydroxyacetophenone monooxygenase [EC:1.14.13.84]		Oxidoreductases	Bisphenol
jgi|Abobi1|474411	Abobi1	K01101	340.2	426.8	5.2e-128	4-nitrophenyl phosphatase [EC:3.1.3.41]		Hydrolases	Benzoate
jgi|Anoalb1|1250228	Anoalb1	K01101	340.2	421.4	2.3e-126	4-nitrophenyl phosphatase [EC:3.1.3.41]		Hydrolases	Benzoate
jgi|Armbor1|183895	Armbor1	K01101	340.2	409.6	8.8e-123	4-nitrophenyl phosphatase [EC:3.1.3.41]		Hydrolases	Benzoate
jgi|Armcep1|17883	Armcep1	K01101	340.2	396.1	1.1e-118	4-nitrophenyl phosphatase [EC:3.1.3.41]		Hydrolases	Benzoate
jgi|Armcep1|20110	Armcep1	K01101	340.2	417.3	3.9e-125	4-nitrophenyl phosphatase [EC:3.1.3.41]		Hydrolases	Benzoate
jgi|Armcep1|23402	Armcep1	K01101	340.2	358	4.5e-107	4-nitrophenyl phosphatase [EC:3.1.3.41]		Hydrolases	Benzoate
jgi|Armect1|1329307	Armect1	K01101	340.2	418.2	2.1e-125	4-nitrophenyl phosphatase [EC:3.1.3.41]		Hydrolases	Benzoate
jgi|Armect1|1375678	Armect1	K01101	340.2	394.2	4.3e-118	4-nitrophenyl phosphatase [EC:3.1.3.41]		Hydrolases	Benzoate
jgi|Armga1|1166692	Armga1	K01101	340.2	418.2	2.1e-125	4-nitrophenyl phosphatase [EC:3.1.3.41]		Hydrolases	Benzoate
jgi|Armga1|1147588	Armga1	K01101	340.2	395.8	1.4e-118	4-nitrophenyl phosphatase [EC:3.1.3.41]		Hydrolases	Benzoate
jgi|Armlut1|1154974	Armlut1	K01101	340.2	418.5	1.7e-125	4-nitrophenyl phosphatase [EC:3.1.3.41]		Hydrolases	Benzoate
jgi|Armlut1|834009	Armlut1	K01101	340.2	400.6	5e-120	4-nitrophenyl phosphatase [EC:3.1.3.41]		Hydrolases	Benzoate
jgi|Armmel1|1036934	Armmel1	K01101	340.2	419.5	8.6e-126	4-nitrophenyl phosphatase [EC:3.1.3.41]		Hydrolases	Benzoate
jgi|Armmel1|1103760	Armmel1	K01101	340.2	389	1.6e-116	4-nitrophenyl phosphatase [EC:3.1.3.41]		Hydrolases	Benzoate
jgi|Armost1|796448	Armost1	K01101	340.2	407.7	3.4e-122	4-nitrophenyl phosphatase [EC:3.1.3.41]		Hydrolases	Benzoate
jgi|Armost1|962758	Armost1	K01101	340.2	419.3	9.8e-126	4-nitrophenyl phosphatase [EC:3.1.3.41]		Hydrolases	Benzoate
jgi|Armosto1|254110	Armosto1	K01101	340.2	419.3	9.8e-126	4-nitrophenyl phosphatase [EC:3.1.3.41]		Hydrolases	Benzoate
jgi|Armosto1|254606	Armosto1	K01101	340.2	400.6	5e-120	4-nitrophenyl phosphatase [EC:3.1.3.41]		Hydrolases	Benzoate
jgi|Armtab1|1622365	Armtab1	K01101	340.2	408	2.7e-122	4-nitrophenyl phosphatase [EC:3.1.3.41]		Hydrolases	Benzoate
jgi|Armtab1|222789	Armtab1	K01101	340.2	415.9	1.1e-124	4-nitrophenyl phosphatase [EC:3.1.3.41]		Hydrolases	Benzoate
jgi|Aspfl2_3|1453	Aspfl2_3	K01101	340.2	456.5	4.5e-137	4-nitrophenyl phosphatase [EC:3.1.3.41]		Hydrolases	Benzoate
jgi|Aspgl1|39475	Aspgl1	K01101	340.2	455.5	9.3e-137	4-nitrophenyl phosphatase [EC:3.1.3.41]		Hydrolases	Benzoate
jgi|Bjead1_1|117608	Bjead1_1	K01101	340.2	409	1.3e-122	4-nitrophenyl phosphatase [EC:3.1.3.41]		Hydrolases	Benzoate
jgi|Botdo1_1|288361	Botdo1_1	K01101	340.2	470.6	2.3e-141	4-nitrophenyl phosphatase [EC:3.1.3.41]		Hydrolases	Benzoate
jgi|Cersu1|83978	Cersu1	K01101	340.2	422.9	8.1e-127	4-nitrophenyl phosphatase [EC:3.1.3.41]		Hydrolases	Benzoate
jgi|Clasph1|6740	Clasph1	K01101	340.2	462.2	8.8e-139	4-nitrophenyl phosphatase [EC:3.1.3.41]		Hydrolases	Benzoate
jgi|Clibor1|1310528	Clibor1	K01101	340.2	427.7	2.8e-128	4-nitrophenyl phosphatase [EC:3.1.3.41]		Hydrolases	Benzoate
jgi|Coclu2|46411	Coclu2	K01101	340.2	464.2	2.1e-139	4-nitrophenyl phosphatase [EC:3.1.3.41]		Hydrolases	Benzoate
jgi|Densp1|906030	Densp1	K01101	340.2	409.5	9.2e-123	4-nitrophenyl phosphatase [EC:3.1.3.41]		Hydrolases	Benzoate
jgi|FoxFo5176|433682	FoxFo5176	K01101	340.2	445.4	1.1e-133	4-nitrophenyl phosphatase [EC:3.1.3.41]		Hydrolases	Benzoate
jgi|Galgeo1|51612	Galgeo1	K01101	340.2	409.8	7.8e-123	4-nitrophenyl phosphatase [EC:3.1.3.41]		Hydrolases	Benzoate
jgi|Guyne1|987453	Guyne1	K01101	340.2	415.9	1.1e-124	4-nitrophenyl phosphatase [EC:3.1.3.41]		Hydrolases	Benzoate
jgi|Hetan2|480265	Hetan2	K01101	340.2	408.4	2.1e-122	4-nitrophenyl phosphatase [EC:3.1.3.41]		Hydrolases	Benzoate
jgi|Hypsu1|42171	Hypsu1	K01101	340.2	426.8	5e-128	4-nitrophenyl phosphatase [EC:3.1.3.41]		Hydrolases	Benzoate
jgi|Irplac1|1276905	Irplac1	K01101	340.2	422.8	8.3e-127	4-nitrophenyl phosphatase [EC:3.1.3.41]		Hydrolases	Benzoate
jgi|Lenedo1|1042568	Lenedo1	K01101	340.2	416.6	6.8e-125	4-nitrophenyl phosphatase [EC:3.1.3.41]		Hydrolases	Benzoate
jgi|Marfi1|959933	Marfi1	K01101	340.2	416.1	9.5e-125	4-nitrophenyl phosphatase [EC:3.1.3.41]		Hydrolases	Benzoate
jgi|Muccir1_3|1290153	Muccir1_3	K01101	340.2	371.4	3.8e-111	4-nitrophenyl phosphatase [EC:3.1.3.41]		Hydrolases	Benzoate
jgi|Penar1|10272	Penar1	K01101	340.2	462.4	7.4e-139	4-nitrophenyl phosphatase [EC:3.1.3.41]		Hydrolases	Benzoate
jgi|PenchWisc1_1|143934	PenchWisc1_1	K01101	340.2	411.1	3.1e-123	4-nitrophenyl phosphatase [EC:3.1.3.41]		Hydrolases	Benzoate
jgi|Phchr2|2904511	Phchr2	K01101	340.2	420.3	4.9e-126	4-nitrophenyl phosphatase [EC:3.1.3.41]		Hydrolases	Benzoate
jgi|Phlrad1|133755	Phlrad1	K01101	340.2	422	1.5e-126	4-nitrophenyl phosphatase [EC:3.1.3.41]		Hydrolases	Benzoate
jgi|Pleery1|1391996	Pleery1	K01101	340.2	415.3	1.7e-124	4-nitrophenyl phosphatase [EC:3.1.3.41]		Hydrolases	Benzoate
jgi|PleosPC9_1|45198	PleosPC9_1	K01101	340.2	415.3	1.6e-124	4-nitrophenyl phosphatase [EC:3.1.3.41]		Hydrolases	Benzoate
jgi|Polsqu1|743124	Polsqu1	K01101	340.2	428.6	1.5e-128	4-nitrophenyl phosphatase [EC:3.1.3.41]		Hydrolases	Benzoate
jgi|Purli1|7547	Purli1	K01101	340.2	471.5	1.2e-141	4-nitrophenyl phosphatase [EC:3.1.3.41]		Hydrolases	Benzoate
jgi|Schco3|2621233	Schco3	K01101	340.2	375.1	2.8e-112	4-nitrophenyl phosphatase [EC:3.1.3.41]		Hydrolases	Benzoate
jgi|Trabet1|622686	Trabet1	K01101	340.2	426.9	4.9e-128	4-nitrophenyl phosphatase [EC:3.1.3.41]		Hydrolases	Benzoate
jgi|Trave1|74662	Trave1	K01101	340.2	423.6	4.9e-127	4-nitrophenyl phosphatase [EC:3.1.3.41]		Hydrolases	Benzoate
jgi|Trici4|1124862	Trici4	K01101	340.2	468.7	8.8e-141	4-nitrophenyl phosphatase [EC:3.1.3.41]		Hydrolases	Benzoate
jgi|Trihar1|842352	Trihar1	K01101	340.2	468.3	1.2e-140	4-nitrophenyl phosphatase [EC:3.1.3.41]		Hydrolases	Benzoate
jgi|Vuicom1|795524	Vuicom1	K01101	340.2	422.9	7.9e-127	4-nitrophenyl phosphatase [EC:3.1.3.41]		Hydrolases	Benzoate
jgi|Abobi1|16553	Abobi1	K07513	539.77	641.8	3e-192	acetyl-CoA acyltransferase 1 [EC:2.3.1.16]	acetyl-CoA C-acyltransferase (enzymeID e0653)	Transferases	Benzoate
jgi|Abobi1|471414	Abobi1	K07513	539.77	659.5	1.3e-197	acetyl-CoA acyltransferase 1 [EC:2.3.1.16]	acetyl-CoA C-acyltransferase (enzymeID e0653)	Transferases	Benzoate
jgi|Abobi1|500638	Abobi1	K07513	539.77	663.7	7.3e-199	acetyl-CoA acyltransferase 1 [EC:2.3.1.16]	acetyl-CoA C-acyltransferase (enzymeID e0653)	Transferases	Benzoate
jgi|Anoalb1|1881318	Anoalb1	K07513	539.77	631.6	3.5e-189	acetyl-CoA acyltransferase 1 [EC:2.3.1.16]	acetyl-CoA C-acyltransferase (enzymeID e0653)	Transferases	Benzoate
jgi|Anoalb1|2116212	Anoalb1	K07513	539.77	679.1	1.6e-203	acetyl-CoA acyltransferase 1 [EC:2.3.1.16]	acetyl-CoA C-acyltransferase (enzymeID e0653)	Transferases	Benzoate
jgi|Anoalb1|2230493	Anoalb1	K07513	539.77	619.4	1.7e-185	acetyl-CoA acyltransferase 1 [EC:2.3.1.16]	acetyl-CoA C-acyltransferase (enzymeID e0653)	Transferases	Benzoate
jgi|Armbor1|1697923	Armbor1	K07513	539.77	638.4	3.2e-191	acetyl-CoA acyltransferase 1 [EC:2.3.1.16]	acetyl-CoA C-acyltransferase (enzymeID e0653)	Transferases	Benzoate
jgi|Armbor1|1851388	Armbor1	K07513	539.77	631.9	3e-189	acetyl-CoA acyltransferase 1 [EC:2.3.1.16]	acetyl-CoA C-acyltransferase (enzymeID e0653)	Transferases	Benzoate
jgi|Armbor1|1886912	Armbor1	K07513	539.77	630.9	6.1e-189	acetyl-CoA acyltransferase 1 [EC:2.3.1.16]	acetyl-CoA C-acyltransferase (enzymeID e0653)	Transferases	Benzoate
jgi|Armcep1|11625	Armcep1	K07513	539.77	590.6	8.9e-177	acetyl-CoA acyltransferase 1 [EC:2.3.1.16]	acetyl-CoA C-acyltransferase (enzymeID e0653)	Transferases	Benzoate
jgi|Armcep1|11750	Armcep1	K07513	539.77	636.3	1.4e-190	acetyl-CoA acyltransferase 1 [EC:2.3.1.16]	acetyl-CoA C-acyltransferase (enzymeID e0653)	Transferases	Benzoate
jgi|Armcep1|6206	Armcep1	K07513	539.77	702.6	1.3e-210	acetyl-CoA acyltransferase 1 [EC:2.3.1.16]	acetyl-CoA C-acyltransferase (enzymeID e0653)	Transferases	Benzoate
jgi|Armect1|1252989	Armect1	K07513	539.77	582	3.6e-174	acetyl-CoA acyltransferase 1 [EC:2.3.1.16]	acetyl-CoA C-acyltransferase (enzymeID e0653)	Transferases	Benzoate
jgi|Armect1|1345803	Armect1	K07513	539.77	703.2	8.6e-211	acetyl-CoA acyltransferase 1 [EC:2.3.1.16]	acetyl-CoA C-acyltransferase (enzymeID e0653)	Transferases	Benzoate
jgi|Armect1|1379852	Armect1	K07513	539.77	632.7	1.7e-189	acetyl-CoA acyltransferase 1 [EC:2.3.1.16]	acetyl-CoA C-acyltransferase (enzymeID e0653)	Transferases	Benzoate
jgi|Armga1|1007104	Armga1	K07513	539.77	639.3	1.7e-191	acetyl-CoA acyltransferase 1 [EC:2.3.1.16]	acetyl-CoA C-acyltransferase (enzymeID e0653)	Transferases	Benzoate
jgi|Armga1|1007215	Armga1	K07513	539.77	672.6	1.5e-201	acetyl-CoA acyltransferase 1 [EC:2.3.1.16]	acetyl-CoA C-acyltransferase (enzymeID e0653)	Transferases	Benzoate
jgi|Armga1|931680	Armga1	K07513	539.77	703	9.9e-211	acetyl-CoA acyltransferase 1 [EC:2.3.1.16]	acetyl-CoA C-acyltransferase (enzymeID e0653)	Transferases	Benzoate
jgi|Armlut1|1122694	Armlut1	K07513	539.77	668.2	3.1e-200	acetyl-CoA acyltransferase 1 [EC:2.3.1.16]	acetyl-CoA C-acyltransferase (enzymeID e0653)	Transferases	Benzoate
jgi|Armlut1|1162732	Armlut1	K07513	539.77	703.3	7.8e-211	acetyl-CoA acyltransferase 1 [EC:2.3.1.16]	acetyl-CoA C-acyltransferase (enzymeID e0653)	Transferases	Benzoate
jgi|Armlut1|1342448	Armlut1	K07513	539.77	604.4	6e-181	acetyl-CoA acyltransferase 1 [EC:2.3.1.16]	acetyl-CoA C-acyltransferase (enzymeID e0653)	Transferases	Benzoate
jgi|Armmel1|1019572	Armmel1	K07513	539.77	635.2	3e-190	acetyl-CoA acyltransferase 1 [EC:2.3.1.16]	acetyl-CoA C-acyltransferase (enzymeID e0653)	Transferases	Benzoate
jgi|Armmel1|1073125	Armmel1	K07513	539.77	624.2	6.4e-187	acetyl-CoA acyltransferase 1 [EC:2.3.1.16]	acetyl-CoA C-acyltransferase (enzymeID e0653)	Transferases	Benzoate
jgi|Armmel1|1158170	Armmel1	K07513	539.77	625.2	3.2e-187	acetyl-CoA acyltransferase 1 [EC:2.3.1.16]	acetyl-CoA C-acyltransferase (enzymeID e0653)	Transferases	Benzoate
jgi|Armost1|927005	Armost1	K07513	539.77	676.4	1e-202	acetyl-CoA acyltransferase 1 [EC:2.3.1.16]	acetyl-CoA C-acyltransferase (enzymeID e0653)	Transferases	Benzoate
jgi|Armost1|949144	Armost1	K07513	539.77	639.4	1.6e-191	acetyl-CoA acyltransferase 1 [EC:2.3.1.16]	acetyl-CoA C-acyltransferase (enzymeID e0653)	Transferases	Benzoate
jgi|Armost1|959928	Armost1	K07513	539.77	697.3	5.2e-209	acetyl-CoA acyltransferase 1 [EC:2.3.1.16]	acetyl-CoA C-acyltransferase (enzymeID e0653)	Transferases	Benzoate
jgi|Armosto1|266090	Armosto1	K07513	539.77	702	1.9e-210	acetyl-CoA acyltransferase 1 [EC:2.3.1.16]	acetyl-CoA C-acyltransferase (enzymeID e0653)	Transferases	Benzoate
jgi|Armosto1|268451	Armosto1	K07513	539.77	590.8	7.8e-177	acetyl-CoA acyltransferase 1 [EC:2.3.1.16]	acetyl-CoA C-acyltransferase (enzymeID e0653)	Transferases	Benzoate
jgi|Armosto1|268580	Armosto1	K07513	539.77	603.9	8.7e-181	acetyl-CoA acyltransferase 1 [EC:2.3.1.16]	acetyl-CoA C-acyltransferase (enzymeID e0653)	Transferases	Benzoate
jgi|Armtab1|1512256	Armtab1	K07513	539.77	554.8	5.6e-166	acetyl-CoA acyltransferase 1 [EC:2.3.1.16]	acetyl-CoA C-acyltransferase (enzymeID e0653)	Transferases	Benzoate
jgi|Armtab1|1617870	Armtab1	K07513	539.77	584.3	7.3e-175	acetyl-CoA acyltransferase 1 [EC:2.3.1.16]	acetyl-CoA C-acyltransferase (enzymeID e0653)	Transferases	Benzoate
jgi|Armtab1|519099	Armtab1	K07513	539.77	703.1	9.4e-211	acetyl-CoA acyltransferase 1 [EC:2.3.1.16]	acetyl-CoA C-acyltransferase (enzymeID e0653)	Transferases	Benzoate
jgi|Aspfl2_3|115	Aspfl2_3	K07513	539.77	698	3.2e-209	acetyl-CoA acyltransferase 1 [EC:2.3.1.16]	acetyl-CoA C-acyltransferase (enzymeID e0653)	Transferases	Benzoate
jgi|Aspfl2_3|2070	Aspfl2_3	K07513	539.77	672.5	1.6e-201	acetyl-CoA acyltransferase 1 [EC:2.3.1.16]	acetyl-CoA C-acyltransferase (enzymeID e0653)	Transferases	Benzoate
jgi|Aspfl2_3|3854	Aspfl2_3	K07513	539.77	668.9	1.9e-200	acetyl-CoA acyltransferase 1 [EC:2.3.1.16]	acetyl-CoA C-acyltransferase (enzymeID e0653)	Transferases	Benzoate
jgi|Aspfl2_3|7297	Aspfl2_3	K07513	539.77	659.2	1.6e-197	acetyl-CoA acyltransferase 1 [EC:2.3.1.16]	acetyl-CoA C-acyltransferase (enzymeID e0653)	Transferases	Benzoate
jgi|Aspgl1|30891	Aspgl1	K07513	539.77	669.9	9.6e-201	acetyl-CoA acyltransferase 1 [EC:2.3.1.16]	acetyl-CoA C-acyltransferase (enzymeID e0653)	Transferases	Benzoate
jgi|Aspgl1|72765	Aspgl1	K07513	539.77	599.6	1.7e-179	acetyl-CoA acyltransferase 1 [EC:2.3.1.16]	acetyl-CoA C-acyltransferase (enzymeID e0653)	Transferases	Benzoate
jgi|Aspgl1|152967	Aspgl1	K07513	539.77	638.4	3.1e-191	acetyl-CoA acyltransferase 1 [EC:2.3.1.16]	acetyl-CoA C-acyltransferase (enzymeID e0653)	Transferases	Benzoate
jgi|Aspgl1|50678	Aspgl1	K07513	539.77	692.9	1.1e-207	acetyl-CoA acyltransferase 1 [EC:2.3.1.16]	acetyl-CoA C-acyltransferase (enzymeID e0653)	Transferases	Benzoate
jgi|Aspgl1|133733	Aspgl1	K07513	539.77	671.5	3.3e-201	acetyl-CoA acyltransferase 1 [EC:2.3.1.16]	acetyl-CoA C-acyltransferase (enzymeID e0653)	Transferases	Benzoate
jgi|Bjead1_1|199414	Bjead1_1	K07513	539.77	611.4	4.6e-183	acetyl-CoA acyltransferase 1 [EC:2.3.1.16]	acetyl-CoA C-acyltransferase (enzymeID e0653)	Transferases	Benzoate
jgi|Bjead1_1|145932	Bjead1_1	K07513	539.77	654.3	5e-196	acetyl-CoA acyltransferase 1 [EC:2.3.1.16]	acetyl-CoA C-acyltransferase (enzymeID e0653)	Transferases	Benzoate
jgi|Bjead1_1|37200	Bjead1_1	K07513	539.77	690.3	6.5e-207	acetyl-CoA acyltransferase 1 [EC:2.3.1.16]	acetyl-CoA C-acyltransferase (enzymeID e0653)	Transferases	Benzoate
jgi|Botdo1_1|293662	Botdo1_1	K07513	539.77	681.6	2.9e-204	acetyl-CoA acyltransferase 1 [EC:2.3.1.16]	acetyl-CoA C-acyltransferase (enzymeID e0653)	Transferases	Benzoate
jgi|Botdo1_1|293212	Botdo1_1	K07513	539.77	659.8	1.1e-197	acetyl-CoA acyltransferase 1 [EC:2.3.1.16]	acetyl-CoA C-acyltransferase (enzymeID e0653)	Transferases	Benzoate
jgi|Botdo1_1|285007	Botdo1_1	K07513	539.77	663.8	6.6e-199	acetyl-CoA acyltransferase 1 [EC:2.3.1.16]	acetyl-CoA C-acyltransferase (enzymeID e0653)	Transferases	Benzoate
jgi|Cersu1|110399	Cersu1	K07513	539.77	599.3	2.1e-179	acetyl-CoA acyltransferase 1 [EC:2.3.1.16]	acetyl-CoA C-acyltransferase (enzymeID e0653)	Transferases	Benzoate
jgi|Cersu1|110489	Cersu1	K07513	539.77	658	3.9e-197	acetyl-CoA acyltransferase 1 [EC:2.3.1.16]	acetyl-CoA C-acyltransferase (enzymeID e0653)	Transferases	Benzoate
jgi|Cersu1|81537	Cersu1	K07513	539.77	696.1	1.2e-208	acetyl-CoA acyltransferase 1 [EC:2.3.1.16]	acetyl-CoA C-acyltransferase (enzymeID e0653)	Transferases	Benzoate
jgi|Clasph1|1697	Clasph1	K07513	539.77	645.7	2e-193	acetyl-CoA acyltransferase 1 [EC:2.3.1.16]	acetyl-CoA C-acyltransferase (enzymeID e0653)	Transferases	Benzoate
jgi|Clasph1|2542	Clasph1	K07513	539.77	686.5	9.1e-206	acetyl-CoA acyltransferase 1 [EC:2.3.1.16]	acetyl-CoA C-acyltransferase (enzymeID e0653)	Transferases	Benzoate
jgi|Clasph1|4728	Clasph1	K07513	539.77	653.3	1e-195	acetyl-CoA acyltransferase 1 [EC:2.3.1.16]	acetyl-CoA C-acyltransferase (enzymeID e0653)	Transferases	Benzoate
jgi|Clibor1|1182498	Clibor1	K07513	539.77	671.7	2.7e-201	acetyl-CoA acyltransferase 1 [EC:2.3.1.16]	acetyl-CoA C-acyltransferase (enzymeID e0653)	Transferases	Benzoate
jgi|Clibor1|1260224	Clibor1	K07513	539.77	644.8	3.6e-193	acetyl-CoA acyltransferase 1 [EC:2.3.1.16]	acetyl-CoA C-acyltransferase (enzymeID e0653)	Transferases	Benzoate
jgi|Clibor1|1265463	Clibor1	K07513	539.77	668.6	2.4e-200	acetyl-CoA acyltransferase 1 [EC:2.3.1.16]	acetyl-CoA C-acyltransferase (enzymeID e0653)	Transferases	Benzoate
jgi|Coclu2|143905	Coclu2	K07513	539.77	624.3	5.6e-187	acetyl-CoA acyltransferase 1 [EC:2.3.1.16]	acetyl-CoA C-acyltransferase (enzymeID e0653)	Transferases	Benzoate
jgi|Coclu2|58312	Coclu2	K07513	539.77	669.6	1.2e-200	acetyl-CoA acyltransferase 1 [EC:2.3.1.16]	acetyl-CoA C-acyltransferase (enzymeID e0653)	Transferases	Benzoate
jgi|Coclu2|54299	Coclu2	K07513	539.77	678	3.5e-203	acetyl-CoA acyltransferase 1 [EC:2.3.1.16]	acetyl-CoA C-acyltransferase (enzymeID e0653)	Transferases	Benzoate
jgi|Coclu2|126624	Coclu2	K07513	539.77	667.3	6.1e-200	acetyl-CoA acyltransferase 1 [EC:2.3.1.16]	acetyl-CoA C-acyltransferase (enzymeID e0653)	Transferases	Benzoate
jgi|Densp1|833440	Densp1	K07513	539.77	628.1	4.2e-188	acetyl-CoA acyltransferase 1 [EC:2.3.1.16]	acetyl-CoA C-acyltransferase (enzymeID e0653)	Transferases	Benzoate
jgi|Densp1|837765	Densp1	K07513	539.77	636.4	1.3e-190	acetyl-CoA acyltransferase 1 [EC:2.3.1.16]	acetyl-CoA C-acyltransferase (enzymeID e0653)	Transferases	Benzoate
jgi|Densp1|842367	Densp1	K07513	539.77	692.6	1.4e-207	acetyl-CoA acyltransferase 1 [EC:2.3.1.16]	acetyl-CoA C-acyltransferase (enzymeID e0653)	Transferases	Benzoate
jgi|FoxFo5176|304298	FoxFo5176	K07513	539.77	648.6	2.7e-194	acetyl-CoA acyltransferase 1 [EC:2.3.1.16]	acetyl-CoA C-acyltransferase (enzymeID e0653)	Transferases	Benzoate
jgi|FoxFo5176|414899	FoxFo5176	K07513	539.77	615.4	2.8e-184	acetyl-CoA acyltransferase 1 [EC:2.3.1.16]	acetyl-CoA C-acyltransferase (enzymeID e0653)	Transferases	Benzoate
jgi|FoxFo5176|451371	FoxFo5176	K07513	539.77	663.6	7.8e-199	acetyl-CoA acyltransferase 1 [EC:2.3.1.16]	acetyl-CoA C-acyltransferase (enzymeID e0653)	Transferases	Benzoate
jgi|FoxFo5176|466721	FoxFo5176	K07513	539.77	1402.4	0	acetyl-CoA acyltransferase 1 [EC:2.3.1.16]	acetyl-CoA C-acyltransferase (enzymeID e0653)	Transferases	Benzoate
jgi|Galgeo1|43250	Galgeo1	K07513	539.77	665.8	1.6e-199	acetyl-CoA acyltransferase 1 [EC:2.3.1.16]	acetyl-CoA C-acyltransferase (enzymeID e0653)	Transferases	Benzoate
jgi|Guyne1|927764	Guyne1	K07513	539.77	636.3	1.3e-190	acetyl-CoA acyltransferase 1 [EC:2.3.1.16]	acetyl-CoA C-acyltransferase (enzymeID e0653)	Transferases	Benzoate
jgi|Guyne1|978678	Guyne1	K07513	539.77	604.8	4.5e-181	acetyl-CoA acyltransferase 1 [EC:2.3.1.16]	acetyl-CoA C-acyltransferase (enzymeID e0653)	Transferases	Benzoate
jgi|Guyne1|1009196	Guyne1	K07513	539.77	696.1	1.2e-208	acetyl-CoA acyltransferase 1 [EC:2.3.1.16]	acetyl-CoA C-acyltransferase (enzymeID e0653)	Transferases	Benzoate
jgi|Hetan2|468663	Hetan2	K07513	539.77	651.4	3.7e-195	acetyl-CoA acyltransferase 1 [EC:2.3.1.16]	acetyl-CoA C-acyltransferase (enzymeID e0653)	Transferases	Benzoate
jgi|Hetan2|431648	Hetan2	K07513	539.77	642.2	2.3e-192	acetyl-CoA acyltransferase 1 [EC:2.3.1.16]	acetyl-CoA C-acyltransferase (enzymeID e0653)	Transferases	Benzoate
jgi|Hetan2|441328	Hetan2	K07513	539.77	701.5	2.7e-210	acetyl-CoA acyltransferase 1 [EC:2.3.1.16]	acetyl-CoA C-acyltransferase (enzymeID e0653)	Transferases	Benzoate
jgi|Hypsu1|32580	Hypsu1	K07513	539.77	628.4	3.3e-188	acetyl-CoA acyltransferase 1 [EC:2.3.1.16]	acetyl-CoA C-acyltransferase (enzymeID e0653)	Transferases	Benzoate
jgi|Hypsu1|37357	Hypsu1	K07513	539.77	631.3	4.5e-189	acetyl-CoA acyltransferase 1 [EC:2.3.1.16]	acetyl-CoA C-acyltransferase (enzymeID e0653)	Transferases	Benzoate
jgi|Hypsu1|150863	Hypsu1	K07513	539.77	698.9	1.6e-209	acetyl-CoA acyltransferase 1 [EC:2.3.1.16]	acetyl-CoA C-acyltransferase (enzymeID e0653)	Transferases	Benzoate
jgi|Irplac1|1276227	Irplac1	K07513	539.77	703.9	5e-211	acetyl-CoA acyltransferase 1 [EC:2.3.1.16]	acetyl-CoA C-acyltransferase (enzymeID e0653)	Transferases	Benzoate
jgi|Irplac1|1627959	Irplac1	K07513	539.77	610.7	7.6e-183	acetyl-CoA acyltransferase 1 [EC:2.3.1.16]	acetyl-CoA C-acyltransferase (enzymeID e0653)	Transferases	Benzoate
jgi|Irplac1|852320	Irplac1	K07513	539.77	627.2	7.7e-188	acetyl-CoA acyltransferase 1 [EC:2.3.1.16]	acetyl-CoA C-acyltransferase (enzymeID e0653)	Transferases	Benzoate
jgi|Lenedo1|1081322	Lenedo1	K07513	539.77	637.7	5.2e-191	acetyl-CoA acyltransferase 1 [EC:2.3.1.16]	acetyl-CoA C-acyltransferase (enzymeID e0653)	Transferases	Benzoate
jgi|Lenedo1|1126650	Lenedo1	K07513	539.77	669.5	1.2e-200	acetyl-CoA acyltransferase 1 [EC:2.3.1.16]	acetyl-CoA C-acyltransferase (enzymeID e0653)	Transferases	Benzoate
jgi|Lenedo1|1140850	Lenedo1	K07513	539.77	634.3	5.6e-190	acetyl-CoA acyltransferase 1 [EC:2.3.1.16]	acetyl-CoA C-acyltransferase (enzymeID e0653)	Transferases	Benzoate
jgi|Marfi1|849853	Marfi1	K07513	539.77	626.5	1.3e-187	acetyl-CoA acyltransferase 1 [EC:2.3.1.16]	acetyl-CoA C-acyltransferase (enzymeID e0653)	Transferases	Benzoate
jgi|Marfi1|952254	Marfi1	K07513	539.77	650.6	6.8e-195	acetyl-CoA acyltransferase 1 [EC:2.3.1.16]	acetyl-CoA C-acyltransferase (enzymeID e0653)	Transferases	Benzoate
jgi|Marfi1|936571	Marfi1	K07513	539.77	678.7	2.2e-203	acetyl-CoA acyltransferase 1 [EC:2.3.1.16]	acetyl-CoA C-acyltransferase (enzymeID e0653)	Transferases	Benzoate
jgi|Muccir1_3|1310225	Muccir1_3	K07513	539.77	704.7	2.9e-211	acetyl-CoA acyltransferase 1 [EC:2.3.1.16]	acetyl-CoA C-acyltransferase (enzymeID e0653)	Transferases	Benzoate
jgi|Muccir1_3|1317854	Muccir1_3	K07513	539.77	680.6	5.5e-204	acetyl-CoA acyltransferase 1 [EC:2.3.1.16]	acetyl-CoA C-acyltransferase (enzymeID e0653)	Transferases	Benzoate
jgi|Muccir1_3|1326231	Muccir1_3	K07513	539.77	700	7.7e-210	acetyl-CoA acyltransferase 1 [EC:2.3.1.16]	acetyl-CoA C-acyltransferase (enzymeID e0653)	Transferases	Benzoate
jgi|Muccir1_3|1469324	Muccir1_3	K07513	539.77	659.7	1.2e-197	acetyl-CoA acyltransferase 1 [EC:2.3.1.16]	acetyl-CoA C-acyltransferase (enzymeID e0653)	Transferases	Benzoate
jgi|Muccir1_3|1469805	Muccir1_3	K07513	539.77	661.1	4.4e-198	acetyl-CoA acyltransferase 1 [EC:2.3.1.16]	acetyl-CoA C-acyltransferase (enzymeID e0653)	Transferases	Benzoate
jgi|Penar1|10951	Penar1	K07513	539.77	633.4	1e-189	acetyl-CoA acyltransferase 1 [EC:2.3.1.16]	acetyl-CoA C-acyltransferase (enzymeID e0653)	Transferases	Benzoate
jgi|Penar1|1368	Penar1	K07513	539.77	693.5	7.3e-208	acetyl-CoA acyltransferase 1 [EC:2.3.1.16]	acetyl-CoA C-acyltransferase (enzymeID e0653)	Transferases	Benzoate
jgi|Penar1|1558	Penar1	K07513	539.77	685	2.6e-205	acetyl-CoA acyltransferase 1 [EC:2.3.1.16]	acetyl-CoA C-acyltransferase (enzymeID e0653)	Transferases	Benzoate
jgi|Penar1|7031	Penar1	K07513	539.77	671.8	2.7e-201	acetyl-CoA acyltransferase 1 [EC:2.3.1.16]	acetyl-CoA C-acyltransferase (enzymeID e0653)	Transferases	Benzoate
jgi|PenchWisc1_1|140027	PenchWisc1_1	K07513	539.77	664.2	5.2e-199	acetyl-CoA acyltransferase 1 [EC:2.3.1.16]	acetyl-CoA C-acyltransferase (enzymeID e0653)	Transferases	Benzoate
jgi|PenchWisc1_1|140615	PenchWisc1_1	K07513	539.77	636.3	1.4e-190	acetyl-CoA acyltransferase 1 [EC:2.3.1.16]	acetyl-CoA C-acyltransferase (enzymeID e0653)	Transferases	Benzoate
jgi|PenchWisc1_1|145271	PenchWisc1_1	K07513	539.77	686.4	1e-205	acetyl-CoA acyltransferase 1 [EC:2.3.1.16]	acetyl-CoA C-acyltransferase (enzymeID e0653)	Transferases	Benzoate
jgi|PenchWisc1_1|147876	PenchWisc1_1	K07513	539.77	678.9	1.9e-203	acetyl-CoA acyltransferase 1 [EC:2.3.1.16]	acetyl-CoA C-acyltransferase (enzymeID e0653)	Transferases	Benzoate
jgi|Phchr2|2985713	Phchr2	K07513	539.77	663.6	7.9e-199	acetyl-CoA acyltransferase 1 [EC:2.3.1.16]	acetyl-CoA C-acyltransferase (enzymeID e0653)	Transferases	Benzoate
jgi|Phchr2|2986136	Phchr2	K07513	539.77	635	3.5e-190	acetyl-CoA acyltransferase 1 [EC:2.3.1.16]	acetyl-CoA C-acyltransferase (enzymeID e0653)	Transferases	Benzoate
jgi|Phlrad1|139695	Phlrad1	K07513	539.77	614.7	4.7e-184	acetyl-CoA acyltransferase 1 [EC:2.3.1.16]	acetyl-CoA C-acyltransferase (enzymeID e0653)	Transferases	Benzoate
jgi|Phlrad1|139738	Phlrad1	K07513	539.77	575.9	2.4e-172	acetyl-CoA acyltransferase 1 [EC:2.3.1.16]	acetyl-CoA C-acyltransferase (enzymeID e0653)	Transferases	Benzoate
jgi|Phlrad1|143048	Phlrad1	K07513	539.77	682.4	1.6e-204	acetyl-CoA acyltransferase 1 [EC:2.3.1.16]	acetyl-CoA C-acyltransferase (enzymeID e0653)	Transferases	Benzoate
jgi|Pleery1|1438132	Pleery1	K07513	539.77	661.5	3.2e-198	acetyl-CoA acyltransferase 1 [EC:2.3.1.16]	acetyl-CoA C-acyltransferase (enzymeID e0653)	Transferases	Benzoate
jgi|Pleery1|1455799	Pleery1	K07513	539.77	614.1	7.1e-184	acetyl-CoA acyltransferase 1 [EC:2.3.1.16]	acetyl-CoA C-acyltransferase (enzymeID e0653)	Transferases	Benzoate
jgi|Pleery1|1491356	Pleery1	K07513	539.77	682	2.1e-204	acetyl-CoA acyltransferase 1 [EC:2.3.1.16]	acetyl-CoA C-acyltransferase (enzymeID e0653)	Transferases	Benzoate
jgi|PleosPC9_1|78036	PleosPC9_1	K07513	539.77	595.9	2.2e-178	acetyl-CoA acyltransferase 1 [EC:2.3.1.16]	acetyl-CoA C-acyltransferase (enzymeID e0653)	Transferases	Benzoate
jgi|PleosPC9_1|96043	PleosPC9_1	K07513	539.77	598.8	3e-179	acetyl-CoA acyltransferase 1 [EC:2.3.1.16]	acetyl-CoA C-acyltransferase (enzymeID e0653)	Transferases	Benzoate
jgi|PleosPC9_1|115067	PleosPC9_1	K07513	539.77	685.6	1.8e-205	acetyl-CoA acyltransferase 1 [EC:2.3.1.16]	acetyl-CoA C-acyltransferase (enzymeID e0653)	Transferases	Benzoate
jgi|Polsqu1|563974	Polsqu1	K07513	539.77	634.2	6.1e-190	acetyl-CoA acyltransferase 1 [EC:2.3.1.16]	acetyl-CoA C-acyltransferase (enzymeID e0653)	Transferases	Benzoate
jgi|Polsqu1|634539	Polsqu1	K07513	539.77	640.6	6.8e-192	acetyl-CoA acyltransferase 1 [EC:2.3.1.16]	acetyl-CoA C-acyltransferase (enzymeID e0653)	Transferases	Benzoate
jgi|Polsqu1|673188	Polsqu1	K07513	539.77	688.5	2.3e-206	acetyl-CoA acyltransferase 1 [EC:2.3.1.16]	acetyl-CoA C-acyltransferase (enzymeID e0653)	Transferases	Benzoate
jgi|Purli1|11322	Purli1	K07513	539.77	653.8	7.1e-196	acetyl-CoA acyltransferase 1 [EC:2.3.1.16]	acetyl-CoA C-acyltransferase (enzymeID e0653)	Transferases	Benzoate
jgi|Purli1|3850	Purli1	K07513	539.77	685.9	1.4e-205	acetyl-CoA acyltransferase 1 [EC:2.3.1.16]	acetyl-CoA C-acyltransferase (enzymeID e0653)	Transferases	Benzoate
jgi|Purli1|5594	Purli1	K07513	539.77	662.3	1.9e-198	acetyl-CoA acyltransferase 1 [EC:2.3.1.16]	acetyl-CoA C-acyltransferase (enzymeID e0653)	Transferases	Benzoate
jgi|Schco3|2611836	Schco3	K07513	539.77	640.6	6.8e-192	acetyl-CoA acyltransferase 1 [EC:2.3.1.16]	acetyl-CoA C-acyltransferase (enzymeID e0653)	Transferases	Benzoate
jgi|Schco3|2617245	Schco3	K07513	539.77	683.2	9.3e-205	acetyl-CoA acyltransferase 1 [EC:2.3.1.16]	acetyl-CoA C-acyltransferase (enzymeID e0653)	Transferases	Benzoate
jgi|Schco3|2510085	Schco3	K07513	539.77	626.7	1.1e-187	acetyl-CoA acyltransferase 1 [EC:2.3.1.16]	acetyl-CoA C-acyltransferase (enzymeID e0653)	Transferases	Benzoate
jgi|Trabet1|736794	Trabet1	K07513	539.77	622.1	2.7e-186	acetyl-CoA acyltransferase 1 [EC:2.3.1.16]	acetyl-CoA C-acyltransferase (enzymeID e0653)	Transferases	Benzoate
jgi|Trabet1|765011	Trabet1	K07513	539.77	707.1	5.7e-212	acetyl-CoA acyltransferase 1 [EC:2.3.1.16]	acetyl-CoA C-acyltransferase (enzymeID e0653)	Transferases	Benzoate
jgi|Trabet1|802155	Trabet1	K07513	539.77	642.5	1.8e-192	acetyl-CoA acyltransferase 1 [EC:2.3.1.16]	acetyl-CoA C-acyltransferase (enzymeID e0653)	Transferases	Benzoate
jgi|Trave1|158338	Trave1	K07513	539.77	630.1	1.1e-188	acetyl-CoA acyltransferase 1 [EC:2.3.1.16]	acetyl-CoA C-acyltransferase (enzymeID e0653)	Transferases	Benzoate
jgi|Trave1|159255	Trave1	K07513	539.77	630.1	1e-188	acetyl-CoA acyltransferase 1 [EC:2.3.1.16]	acetyl-CoA C-acyltransferase (enzymeID e0653)	Transferases	Benzoate
jgi|Trave1|58924	Trave1	K07513	539.77	703.4	7.3e-211	acetyl-CoA acyltransferase 1 [EC:2.3.1.16]	acetyl-CoA C-acyltransferase (enzymeID e0653)	Transferases	Benzoate
jgi|Trici4|1113124	Trici4	K07513	539.77	1605.1	0	acetyl-CoA acyltransferase 1 [EC:2.3.1.16]	acetyl-CoA C-acyltransferase (enzymeID e0653)	Transferases	Benzoate
jgi|Trici4|1198961	Trici4	K07513	539.77	662.5	1.7e-198	acetyl-CoA acyltransferase 1 [EC:2.3.1.16]	acetyl-CoA C-acyltransferase (enzymeID e0653)	Transferases	Benzoate
jgi|Trici4|169073	Trici4	K07513	539.77	652	2.6e-195	acetyl-CoA acyltransferase 1 [EC:2.3.1.16]	acetyl-CoA C-acyltransferase (enzymeID e0653)	Transferases	Benzoate
jgi|Trihar1|746953	Trihar1	K07513	539.77	1562.6	0	acetyl-CoA acyltransferase 1 [EC:2.3.1.16]	acetyl-CoA C-acyltransferase (enzymeID e0653)	Transferases	Benzoate
jgi|Trihar1|812755	Trihar1	K07513	539.77	669.6	1.2e-200	acetyl-CoA acyltransferase 1 [EC:2.3.1.16]	acetyl-CoA C-acyltransferase (enzymeID e0653)	Transferases	Benzoate
jgi|Trihar1|735794	Trihar1	K07513	539.77	652.1	2.3e-195	acetyl-CoA acyltransferase 1 [EC:2.3.1.16]	acetyl-CoA C-acyltransferase (enzymeID e0653)	Transferases	Benzoate
jgi|Vuicom1|745843	Vuicom1	K07513	539.77	664.2	5.2e-199	acetyl-CoA acyltransferase 1 [EC:2.3.1.16]	acetyl-CoA C-acyltransferase (enzymeID e0653)	Transferases	Benzoate
jgi|Vuicom1|801089	Vuicom1	K07513	539.77	621.1	5.4e-186	acetyl-CoA acyltransferase 1 [EC:2.3.1.16]	acetyl-CoA C-acyltransferase (enzymeID e0653)	Transferases	Benzoate
jgi|Vuicom1|811389	Vuicom1	K07513	539.77	697.8	3.7e-209	acetyl-CoA acyltransferase 1 [EC:2.3.1.16]	acetyl-CoA C-acyltransferase (enzymeID e0653)	Transferases	Benzoate
jgi|Abobi1|14028	Abobi1	K00626	55.9	130	1.5e-37	acetyl-CoA C-acetyltransferase [EC:2.3.1.9]	acetoacetyl-CoA thiolase (enzymeID e0144)	Transferases	Benzoate/Geraniol
jgi|Abobi1|16553	Abobi1	K00626	55.9	365.3	7.8e-109	acetyl-CoA C-acetyltransferase [EC:2.3.1.9]	acetoacetyl-CoA thiolase (enzymeID e0144)	Transferases	Benzoate/Geraniol
jgi|Abobi1|471414	Abobi1	K00626	55.9	382.4	5.1e-114	acetyl-CoA C-acetyltransferase [EC:2.3.1.9]	acetoacetyl-CoA thiolase (enzymeID e0144)	Transferases	Benzoate/Geraniol
jgi|Abobi1|488050	Abobi1	K00626	55.9	554.4	3.8e-166	acetyl-CoA C-acetyltransferase [EC:2.3.1.9]	acetoacetyl-CoA thiolase (enzymeID e0144)	Transferases	Benzoate/Geraniol
jgi|Abobi1|500638	Abobi1	K00626	55.9	377.4	1.6e-112	acetyl-CoA C-acetyltransferase [EC:2.3.1.9]	acetoacetyl-CoA thiolase (enzymeID e0144)	Transferases	Benzoate/Geraniol
jgi|Anoalb1|1881318	Anoalb1	K00626	55.9	358.8	6.9e-107	acetyl-CoA C-acetyltransferase [EC:2.3.1.9]	acetoacetyl-CoA thiolase (enzymeID e0144)	Transferases	Benzoate/Geraniol
jgi|Anoalb1|2116212	Anoalb1	K00626	55.9	384.8	9.6e-115	acetyl-CoA C-acetyltransferase [EC:2.3.1.9]	acetoacetyl-CoA thiolase (enzymeID e0144)	Transferases	Benzoate/Geraniol
jgi|Anoalb1|2224953	Anoalb1	K00626	55.9	110.7	1e-31	acetyl-CoA C-acetyltransferase [EC:2.3.1.9]	acetoacetyl-CoA thiolase (enzymeID e0144)	Transferases	Benzoate/Geraniol
jgi|Anoalb1|2230493	Anoalb1	K00626	55.9	352.8	4.6e-105	acetyl-CoA C-acetyltransferase [EC:2.3.1.9]	acetoacetyl-CoA thiolase (enzymeID e0144)	Transferases	Benzoate/Geraniol
jgi|Anoalb1|918734	Anoalb1	K00626	55.9	580.1	6.4e-174	acetyl-CoA C-acetyltransferase [EC:2.3.1.9]	acetoacetyl-CoA thiolase (enzymeID e0144)	Transferases	Benzoate/Geraniol
jgi|Armbor1|1697923	Armbor1	K00626	55.9	359.5	4.3e-107	acetyl-CoA C-acetyltransferase [EC:2.3.1.9]	acetoacetyl-CoA thiolase (enzymeID e0144)	Transferases	Benzoate/Geraniol
jgi|Armbor1|1754616	Armbor1	K00626	55.9	80	2e-22	acetyl-CoA C-acetyltransferase [EC:2.3.1.9]	acetoacetyl-CoA thiolase (enzymeID e0144)	Transferases	Benzoate/Geraniol
jgi|Armbor1|1851388	Armbor1	K00626	55.9	367.3	1.9e-109	acetyl-CoA C-acetyltransferase [EC:2.3.1.9]	acetoacetyl-CoA thiolase (enzymeID e0144)	Transferases	Benzoate/Geraniol
jgi|Armbor1|1886912	Armbor1	K00626	55.9	353.5	2.9e-105	acetyl-CoA C-acetyltransferase [EC:2.3.1.9]	acetoacetyl-CoA thiolase (enzymeID e0144)	Transferases	Benzoate/Geraniol
jgi|Armbor1|690802	Armbor1	K00626	55.9	564.5	3.5e-169	acetyl-CoA C-acetyltransferase [EC:2.3.1.9]	acetoacetyl-CoA thiolase (enzymeID e0144)	Transferases	Benzoate/Geraniol
jgi|Armcep1|11501	Armcep1	K00626	55.9	113.9	1.1e-32	acetyl-CoA C-acetyltransferase [EC:2.3.1.9]	acetoacetyl-CoA thiolase (enzymeID e0144)	Transferases	Benzoate/Geraniol
jgi|Armcep1|11625	Armcep1	K00626	55.9	352.2	7.1e-105	acetyl-CoA C-acetyltransferase [EC:2.3.1.9]	acetoacetyl-CoA thiolase (enzymeID e0144)	Transferases	Benzoate/Geraniol
jgi|Armcep1|11750	Armcep1	K00626	55.9	362.9	4.1e-108	acetyl-CoA C-acetyltransferase [EC:2.3.1.9]	acetoacetyl-CoA thiolase (enzymeID e0144)	Transferases	Benzoate/Geraniol
jgi|Armcep1|6206	Armcep1	K00626	55.9	391.1	1.2e-116	acetyl-CoA C-acetyltransferase [EC:2.3.1.9]	acetoacetyl-CoA thiolase (enzymeID e0144)	Transferases	Benzoate/Geraniol
jgi|Armcep1|9959	Armcep1	K00626	55.9	569.3	1.2e-170	acetyl-CoA C-acetyltransferase [EC:2.3.1.9]	acetoacetyl-CoA thiolase (enzymeID e0144)	Transferases	Benzoate/Geraniol
jgi|Armect1|1252989	Armect1	K00626	55.9	301.3	1.9e-89	acetyl-CoA C-acetyltransferase [EC:2.3.1.9]	acetoacetyl-CoA thiolase (enzymeID e0144)	Transferases	Benzoate/Geraniol
jgi|Armect1|1254167	Armect1	K00626	55.9	110.3	1.3e-31	acetyl-CoA C-acetyltransferase [EC:2.3.1.9]	acetoacetyl-CoA thiolase (enzymeID e0144)	Transferases	Benzoate/Geraniol
jgi|Armect1|1345803	Armect1	K00626	55.9	391.7	7.6e-117	acetyl-CoA C-acetyltransferase [EC:2.3.1.9]	acetoacetyl-CoA thiolase (enzymeID e0144)	Transferases	Benzoate/Geraniol
jgi|Armect1|1379852	Armect1	K00626	55.9	359.5	4.2e-107	acetyl-CoA C-acetyltransferase [EC:2.3.1.9]	acetoacetyl-CoA thiolase (enzymeID e0144)	Transferases	Benzoate/Geraniol
jgi|Armect1|592695	Armect1	K00626	55.9	561.2	3.3e-168	acetyl-CoA C-acetyltransferase [EC:2.3.1.9]	acetoacetyl-CoA thiolase (enzymeID e0144)	Transferases	Benzoate/Geraniol
jgi|Armga1|256585	Armga1	K00626	55.9	564.2	4.3e-169	acetyl-CoA C-acetyltransferase [EC:2.3.1.9]	acetoacetyl-CoA thiolase (enzymeID e0144)	Transferases	Benzoate/Geraniol
jgi|Armga1|1007104	Armga1	K00626	55.9	364.6	1.3e-108	acetyl-CoA C-acetyltransferase [EC:2.3.1.9]	acetoacetyl-CoA thiolase (enzymeID e0144)	Transferases	Benzoate/Geraniol
jgi|Armga1|1007215	Armga1	K00626	55.9	392.7	3.9e-117	acetyl-CoA C-acetyltransferase [EC:2.3.1.9]	acetoacetyl-CoA thiolase (enzymeID e0144)	Transferases	Benzoate/Geraniol
jgi|Armga1|1007316	Armga1	K00626	55.9	111.8	4.6e-32	acetyl-CoA C-acetyltransferase [EC:2.3.1.9]	acetoacetyl-CoA thiolase (enzymeID e0144)	Transferases	Benzoate/Geraniol
jgi|Armga1|931680	Armga1	K00626	55.9	390.9	1.3e-116	acetyl-CoA C-acetyltransferase [EC:2.3.1.9]	acetoacetyl-CoA thiolase (enzymeID e0144)	Transferases	Benzoate/Geraniol
jgi|Armlut1|1122694	Armlut1	K00626	55.9	392.2	5.5e-117	acetyl-CoA C-acetyltransferase [EC:2.3.1.9]	acetoacetyl-CoA thiolase (enzymeID e0144)	Transferases	Benzoate/Geraniol
jgi|Armlut1|1123150	Armlut1	K00626	55.9	116.8	1.5e-33	acetyl-CoA C-acetyltransferase [EC:2.3.1.9]	acetoacetyl-CoA thiolase (enzymeID e0144)	Transferases	Benzoate/Geraniol
jgi|Armlut1|1162732	Armlut1	K00626	55.9	389.7	3.2e-116	acetyl-CoA C-acetyltransferase [EC:2.3.1.9]	acetoacetyl-CoA thiolase (enzymeID e0144)	Transferases	Benzoate/Geraniol
jgi|Armlut1|1342448	Armlut1	K00626	55.9	349.2	5.6e-104	acetyl-CoA C-acetyltransferase [EC:2.3.1.9]	acetoacetyl-CoA thiolase (enzymeID e0144)	Transferases	Benzoate/Geraniol
jgi|Armlut1|1424317	Armlut1	K00626	55.9	562.1	1.8e-168	acetyl-CoA C-acetyltransferase [EC:2.3.1.9]	acetoacetyl-CoA thiolase (enzymeID e0144)	Transferases	Benzoate/Geraniol
jgi|Armmel1|1019572	Armmel1	K00626	55.9	358.2	1.1e-106	acetyl-CoA C-acetyltransferase [EC:2.3.1.9]	acetoacetyl-CoA thiolase (enzymeID e0144)	Transferases	Benzoate/Geraniol
jgi|Armmel1|1046735	Armmel1	K00626	55.9	406.5	2.6e-121	acetyl-CoA C-acetyltransferase [EC:2.3.1.9]	acetoacetyl-CoA thiolase (enzymeID e0144)	Transferases	Benzoate/Geraniol
jgi|Armmel1|1073125	Armmel1	K00626	55.9	337.3	2.3e-100	acetyl-CoA C-acetyltransferase [EC:2.3.1.9]	acetoacetyl-CoA thiolase (enzymeID e0144)	Transferases	Benzoate/Geraniol
jgi|Armmel1|1158170	Armmel1	K00626	55.9	357	2.5e-106	acetyl-CoA C-acetyltransferase [EC:2.3.1.9]	acetoacetyl-CoA thiolase (enzymeID e0144)	Transferases	Benzoate/Geraniol
jgi|Armmel1|921372	Armmel1	K00626	55.9	110.2	1.4e-31	acetyl-CoA C-acetyltransferase [EC:2.3.1.9]	acetoacetyl-CoA thiolase (enzymeID e0144)	Transferases	Benzoate/Geraniol
jgi|Armost1|927005	Armost1	K00626	55.9	394.5	1.1e-117	acetyl-CoA C-acetyltransferase [EC:2.3.1.9]	acetoacetyl-CoA thiolase (enzymeID e0144)	Transferases	Benzoate/Geraniol
jgi|Armost1|949144	Armost1	K00626	55.9	360.7	1.9e-107	acetyl-CoA C-acetyltransferase [EC:2.3.1.9]	acetoacetyl-CoA thiolase (enzymeID e0144)	Transferases	Benzoate/Geraniol
jgi|Armost1|949453	Armost1	K00626	55.9	113.2	1.8e-32	acetyl-CoA C-acetyltransferase [EC:2.3.1.9]	acetoacetyl-CoA thiolase (enzymeID e0144)	Transferases	Benzoate/Geraniol
jgi|Armost1|986801	Armost1	K00626	55.9	562.1	1.8e-168	acetyl-CoA C-acetyltransferase [EC:2.3.1.9]	acetoacetyl-CoA thiolase (enzymeID e0144)	Transferases	Benzoate/Geraniol
jgi|Armost1|959928	Armost1	K00626	55.9	386.1	3.7e-115	acetyl-CoA C-acetyltransferase [EC:2.3.1.9]	acetoacetyl-CoA thiolase (enzymeID e0144)	Transferases	Benzoate/Geraniol
jgi|Armosto1|261854	Armosto1	K00626	55.9	566.2	1.1e-169	acetyl-CoA C-acetyltransferase [EC:2.3.1.9]	acetoacetyl-CoA thiolase (enzymeID e0144)	Transferases	Benzoate/Geraniol
jgi|Armosto1|266090	Armosto1	K00626	55.9	389.7	3.1e-116	acetyl-CoA C-acetyltransferase [EC:2.3.1.9]	acetoacetyl-CoA thiolase (enzymeID e0144)	Transferases	Benzoate/Geraniol
jgi|Armosto1|268309	Armosto1	K00626	55.9	113.6	1.4e-32	acetyl-CoA C-acetyltransferase [EC:2.3.1.9]	acetoacetyl-CoA thiolase (enzymeID e0144)	Transferases	Benzoate/Geraniol
jgi|Armosto1|268451	Armosto1	K00626	55.9	351	1.7e-104	acetyl-CoA C-acetyltransferase [EC:2.3.1.9]	acetoacetyl-CoA thiolase (enzymeID e0144)	Transferases	Benzoate/Geraniol
jgi|Armosto1|268580	Armosto1	K00626	55.9	345.6	7.2e-103	acetyl-CoA C-acetyltransferase [EC:2.3.1.9]	acetoacetyl-CoA thiolase (enzymeID e0144)	Transferases	Benzoate/Geraniol
jgi|Armtab1|1259797	Armtab1	K00626	55.9	569.6	9.5e-171	acetyl-CoA C-acetyltransferase [EC:2.3.1.9]	acetoacetyl-CoA thiolase (enzymeID e0144)	Transferases	Benzoate/Geraniol
jgi|Armtab1|1512256	Armtab1	K00626	55.9	292.8	6.8e-87	acetyl-CoA C-acetyltransferase [EC:2.3.1.9]	acetoacetyl-CoA thiolase (enzymeID e0144)	Transferases	Benzoate/Geraniol
jgi|Armtab1|1617870	Armtab1	K00626	55.9	326.7	3.7e-97	acetyl-CoA C-acetyltransferase [EC:2.3.1.9]	acetoacetyl-CoA thiolase (enzymeID e0144)	Transferases	Benzoate/Geraniol
jgi|Armtab1|519099	Armtab1	K00626	55.9	390.2	2.2e-116	acetyl-CoA C-acetyltransferase [EC:2.3.1.9]	acetoacetyl-CoA thiolase (enzymeID e0144)	Transferases	Benzoate/Geraniol
jgi|Armtab1|987945	Armtab1	K00626	55.9	109.6	2.2e-31	acetyl-CoA C-acetyltransferase [EC:2.3.1.9]	acetoacetyl-CoA thiolase (enzymeID e0144)	Transferases	Benzoate/Geraniol
jgi|Aspfl2_3|115	Aspfl2_3	K00626	55.9	392.4	4.7e-117	acetyl-CoA C-acetyltransferase [EC:2.3.1.9]	acetoacetyl-CoA thiolase (enzymeID e0144)	Transferases	Benzoate/Geraniol
jgi|Aspfl2_3|12942	Aspfl2_3	K00626	55.9	615.6	1.2e-184	acetyl-CoA C-acetyltransferase [EC:2.3.1.9]	acetoacetyl-CoA thiolase (enzymeID e0144)	Transferases	Benzoate/Geraniol
jgi|Aspfl2_3|1782	Aspfl2_3	K00626	55.9	131.6	4.8e-38	acetyl-CoA C-acetyltransferase [EC:2.3.1.9]	acetoacetyl-CoA thiolase (enzymeID e0144)	Transferases	Benzoate/Geraniol
jgi|Aspfl2_3|2070	Aspfl2_3	K00626	55.9	376.9	2.3e-112	acetyl-CoA C-acetyltransferase [EC:2.3.1.9]	acetoacetyl-CoA thiolase (enzymeID e0144)	Transferases	Benzoate/Geraniol
jgi|Aspfl2_3|2287460	Aspfl2_3	K00626	55.9	563.3	7.8e-169	acetyl-CoA C-acetyltransferase [EC:2.3.1.9]	acetoacetyl-CoA thiolase (enzymeID e0144)	Transferases	Benzoate/Geraniol
jgi|Aspfl2_3|3854	Aspfl2_3	K00626	55.9	367	2.4e-109	acetyl-CoA C-acetyltransferase [EC:2.3.1.9]	acetoacetyl-CoA thiolase (enzymeID e0144)	Transferases	Benzoate/Geraniol
jgi|Aspfl2_3|5092	Aspfl2_3	K00626	55.9	131.9	4e-38	acetyl-CoA C-acetyltransferase [EC:2.3.1.9]	acetoacetyl-CoA thiolase (enzymeID e0144)	Transferases	Benzoate/Geraniol
jgi|Aspfl2_3|7297	Aspfl2_3	K00626	55.9	380.7	1.7e-113	acetyl-CoA C-acetyltransferase [EC:2.3.1.9]	acetoacetyl-CoA thiolase (enzymeID e0144)	Transferases	Benzoate/Geraniol
jgi|Aspgl1|30891	Aspgl1	K00626	55.9	384.1	1.5e-114	acetyl-CoA C-acetyltransferase [EC:2.3.1.9]	acetoacetyl-CoA thiolase (enzymeID e0144)	Transferases	Benzoate/Geraniol
jgi|Aspgl1|757598	Aspgl1	K00626	55.9	561.5	2.8e-168	acetyl-CoA C-acetyltransferase [EC:2.3.1.9]	acetoacetyl-CoA thiolase (enzymeID e0144)	Transferases	Benzoate/Geraniol
jgi|Aspgl1|165586	Aspgl1	K00626	55.9	129.3	2.3e-37	acetyl-CoA C-acetyltransferase [EC:2.3.1.9]	acetoacetyl-CoA thiolase (enzymeID e0144)	Transferases	Benzoate/Geraniol
jgi|Aspgl1|72765	Aspgl1	K00626	55.9	377.4	1.6e-112	acetyl-CoA C-acetyltransferase [EC:2.3.1.9]	acetoacetyl-CoA thiolase (enzymeID e0144)	Transferases	Benzoate/Geraniol
jgi|Aspgl1|152967	Aspgl1	K00626	55.9	363.5	2.6e-108	acetyl-CoA C-acetyltransferase [EC:2.3.1.9]	acetoacetyl-CoA thiolase (enzymeID e0144)	Transferases	Benzoate/Geraniol
jgi|Aspgl1|50678	Aspgl1	K00626	55.9	399.3	3.7e-119	acetyl-CoA C-acetyltransferase [EC:2.3.1.9]	acetoacetyl-CoA thiolase (enzymeID e0144)	Transferases	Benzoate/Geraniol
jgi|Aspgl1|133733	Aspgl1	K00626	55.9	367.5	1.6e-109	acetyl-CoA C-acetyltransferase [EC:2.3.1.9]	acetoacetyl-CoA thiolase (enzymeID e0144)	Transferases	Benzoate/Geraniol
jgi|Aspgl1|182134	Aspgl1	K00626	55.9	606.4	6.9e-182	acetyl-CoA C-acetyltransferase [EC:2.3.1.9]	acetoacetyl-CoA thiolase (enzymeID e0144)	Transferases	Benzoate/Geraniol
jgi|Bjead1_1|199414	Bjead1_1	K00626	55.9	354.5	1.5e-105	acetyl-CoA C-acetyltransferase [EC:2.3.1.9]	acetoacetyl-CoA thiolase (enzymeID e0144)	Transferases	Benzoate/Geraniol
jgi|Bjead1_1|145932	Bjead1_1	K00626	55.9	374.1	1.6e-111	acetyl-CoA C-acetyltransferase [EC:2.3.1.9]	acetoacetyl-CoA thiolase (enzymeID e0144)	Transferases	Benzoate/Geraniol
jgi|Bjead1_1|34329	Bjead1_1	K00626	55.9	114.3	8.1e-33	acetyl-CoA C-acetyltransferase [EC:2.3.1.9]	acetoacetyl-CoA thiolase (enzymeID e0144)	Transferases	Benzoate/Geraniol
jgi|Bjead1_1|130193	Bjead1_1	K00626	55.9	564.5	3.4e-169	acetyl-CoA C-acetyltransferase [EC:2.3.1.9]	acetoacetyl-CoA thiolase (enzymeID e0144)	Transferases	Benzoate/Geraniol
jgi|Bjead1_1|37200	Bjead1_1	K00626	55.9	398.6	6e-119	acetyl-CoA C-acetyltransferase [EC:2.3.1.9]	acetoacetyl-CoA thiolase (enzymeID e0144)	Transferases	Benzoate/Geraniol
jgi|Botdo1_1|294624	Botdo1_1	K00626	55.9	539.5	1.3e-161	acetyl-CoA C-acetyltransferase [EC:2.3.1.9]	acetoacetyl-CoA thiolase (enzymeID e0144)	Transferases	Benzoate/Geraniol
jgi|Botdo1_1|293662	Botdo1_1	K00626	55.9	395	7.6e-118	acetyl-CoA C-acetyltransferase [EC:2.3.1.9]	acetoacetyl-CoA thiolase (enzymeID e0144)	Transferases	Benzoate/Geraniol
jgi|Botdo1_1|293212	Botdo1_1	K00626	55.9	369.1	5.2e-110	acetyl-CoA C-acetyltransferase [EC:2.3.1.9]	acetoacetyl-CoA thiolase (enzymeID e0144)	Transferases	Benzoate/Geraniol
jgi|Botdo1_1|289968	Botdo1_1	K00626	55.9	549	1.7e-164	acetyl-CoA C-acetyltransferase [EC:2.3.1.9]	acetoacetyl-CoA thiolase (enzymeID e0144)	Transferases	Benzoate/Geraniol
jgi|Botdo1_1|285965	Botdo1_1	K00626	55.9	136.4	1.7e-39	acetyl-CoA C-acetyltransferase [EC:2.3.1.9]	acetoacetyl-CoA thiolase (enzymeID e0144)	Transferases	Benzoate/Geraniol
jgi|Botdo1_1|285580	Botdo1_1	K00626	55.9	586.6	6.9e-176	acetyl-CoA C-acetyltransferase [EC:2.3.1.9]	acetoacetyl-CoA thiolase (enzymeID e0144)	Transferases	Benzoate/Geraniol
jgi|Botdo1_1|285007	Botdo1_1	K00626	55.9	369.9	3.2e-110	acetyl-CoA C-acetyltransferase [EC:2.3.1.9]	acetoacetyl-CoA thiolase (enzymeID e0144)	Transferases	Benzoate/Geraniol
jgi|Cersu1|110014	Cersu1	K00626	55.9	121.7	4.7e-35	acetyl-CoA C-acetyltransferase [EC:2.3.1.9]	acetoacetyl-CoA thiolase (enzymeID e0144)	Transferases	Benzoate/Geraniol
jgi|Cersu1|110399	Cersu1	K00626	55.9	342.5	6.3e-102	acetyl-CoA C-acetyltransferase [EC:2.3.1.9]	acetoacetyl-CoA thiolase (enzymeID e0144)	Transferases	Benzoate/Geraniol
jgi|Cersu1|110489	Cersu1	K00626	55.9	380.1	2.4e-113	acetyl-CoA C-acetyltransferase [EC:2.3.1.9]	acetoacetyl-CoA thiolase (enzymeID e0144)	Transferases	Benzoate/Geraniol
jgi|Cersu1|80720	Cersu1	K00626	55.9	557	6.3e-167	acetyl-CoA C-acetyltransferase [EC:2.3.1.9]	acetoacetyl-CoA thiolase (enzymeID e0144)	Transferases	Benzoate/Geraniol
jgi|Cersu1|81537	Cersu1	K00626	55.9	400.4	1.8e-119	acetyl-CoA C-acetyltransferase [EC:2.3.1.9]	acetoacetyl-CoA thiolase (enzymeID e0144)	Transferases	Benzoate/Geraniol
jgi|Clasph1|1539	Clasph1	K00626	55.9	556.5	8.9e-167	acetyl-CoA C-acetyltransferase [EC:2.3.1.9]	acetoacetyl-CoA thiolase (enzymeID e0144)	Transferases	Benzoate/Geraniol
jgi|Clasph1|1697	Clasph1	K00626	55.9	371.1	1.4e-110	acetyl-CoA C-acetyltransferase [EC:2.3.1.9]	acetoacetyl-CoA thiolase (enzymeID e0144)	Transferases	Benzoate/Geraniol
jgi|Clasph1|2542	Clasph1	K00626	55.9	400.8	1.3e-119	acetyl-CoA C-acetyltransferase [EC:2.3.1.9]	acetoacetyl-CoA thiolase (enzymeID e0144)	Transferases	Benzoate/Geraniol
jgi|Clasph1|4271	Clasph1	K00626	55.9	128.9	3.2e-37	acetyl-CoA C-acetyltransferase [EC:2.3.1.9]	acetoacetyl-CoA thiolase (enzymeID e0144)	Transferases	Benzoate/Geraniol
jgi|Clasph1|4728	Clasph1	K00626	55.9	389.2	4.4e-116	acetyl-CoA C-acetyltransferase [EC:2.3.1.9]	acetoacetyl-CoA thiolase (enzymeID e0144)	Transferases	Benzoate/Geraniol
jgi|Clasph1|5554	Clasph1	K00626	55.9	136.2	1.9e-39	acetyl-CoA C-acetyltransferase [EC:2.3.1.9]	acetoacetyl-CoA thiolase (enzymeID e0144)	Transferases	Benzoate/Geraniol
jgi|Clasph1|8180	Clasph1	K00626	55.9	597.7	2.9e-179	acetyl-CoA C-acetyltransferase [EC:2.3.1.9]	acetoacetyl-CoA thiolase (enzymeID e0144)	Transferases	Benzoate/Geraniol
jgi|Clibor1|1129274	Clibor1	K00626	55.9	125.5	3.4e-36	acetyl-CoA C-acetyltransferase [EC:2.3.1.9]	acetoacetyl-CoA thiolase (enzymeID e0144)	Transferases	Benzoate/Geraniol
jgi|Clibor1|1182498	Clibor1	K00626	55.9	375.4	6.5e-112	acetyl-CoA C-acetyltransferase [EC:2.3.1.9]	acetoacetyl-CoA thiolase (enzymeID e0144)	Transferases	Benzoate/Geraniol
jgi|Clibor1|1214263	Clibor1	K00626	55.9	549.6	1.1e-164	acetyl-CoA C-acetyltransferase [EC:2.3.1.9]	acetoacetyl-CoA thiolase (enzymeID e0144)	Transferases	Benzoate/Geraniol
jgi|Clibor1|1260224	Clibor1	K00626	55.9	379.3	4.3e-113	acetyl-CoA C-acetyltransferase [EC:2.3.1.9]	acetoacetyl-CoA thiolase (enzymeID e0144)	Transferases	Benzoate/Geraniol
jgi|Clibor1|1265463	Clibor1	K00626	55.9	379.3	4.5e-113	acetyl-CoA C-acetyltransferase [EC:2.3.1.9]	acetoacetyl-CoA thiolase (enzymeID e0144)	Transferases	Benzoate/Geraniol
jgi|Coclu2|105234	Coclu2	K00626	55.9	125	4.6e-36	acetyl-CoA C-acetyltransferase [EC:2.3.1.9]	acetoacetyl-CoA thiolase (enzymeID e0144)	Transferases	Benzoate/Geraniol
jgi|Coclu2|143905	Coclu2	K00626	55.9	408.7	5.3e-122	acetyl-CoA C-acetyltransferase [EC:2.3.1.9]	acetoacetyl-CoA thiolase (enzymeID e0144)	Transferases	Benzoate/Geraniol
jgi|Coclu2|132447	Coclu2	K00626	55.9	131.1	7e-38	acetyl-CoA C-acetyltransferase [EC:2.3.1.9]	acetoacetyl-CoA thiolase (enzymeID e0144)	Transferases	Benzoate/Geraniol
jgi|Coclu2|58312	Coclu2	K00626	55.9	364.2	1.7e-108	acetyl-CoA C-acetyltransferase [EC:2.3.1.9]	acetoacetyl-CoA thiolase (enzymeID e0144)	Transferases	Benzoate/Geraniol
jgi|Coclu2|148474	Coclu2	K00626	55.9	564.2	4.2e-169	acetyl-CoA C-acetyltransferase [EC:2.3.1.9]	acetoacetyl-CoA thiolase (enzymeID e0144)	Transferases	Benzoate/Geraniol
jgi|Coclu2|54299	Coclu2	K00626	55.9	398.5	6.7e-119	acetyl-CoA C-acetyltransferase [EC:2.3.1.9]	acetoacetyl-CoA thiolase (enzymeID e0144)	Transferases	Benzoate/Geraniol
jgi|Coclu2|140215	Coclu2	K00626	55.9	566.6	7.9e-170	acetyl-CoA C-acetyltransferase [EC:2.3.1.9]	acetoacetyl-CoA thiolase (enzymeID e0144)	Transferases	Benzoate/Geraniol
jgi|Coclu2|126624	Coclu2	K00626	55.9	373.3	2.8e-111	acetyl-CoA C-acetyltransferase [EC:2.3.1.9]	acetoacetyl-CoA thiolase (enzymeID e0144)	Transferases	Benzoate/Geraniol
jgi|Densp1|876318	Densp1	K00626	55.9	579.1	1.3e-173	acetyl-CoA C-acetyltransferase [EC:2.3.1.9]	acetoacetyl-CoA thiolase (enzymeID e0144)	Transferases	Benzoate/Geraniol
jgi|Densp1|833440	Densp1	K00626	55.9	367.8	1.3e-109	acetyl-CoA C-acetyltransferase [EC:2.3.1.9]	acetoacetyl-CoA thiolase (enzymeID e0144)	Transferases	Benzoate/Geraniol
jgi|Densp1|837765	Densp1	K00626	55.9	380.1	2.4e-113	acetyl-CoA C-acetyltransferase [EC:2.3.1.9]	acetoacetyl-CoA thiolase (enzymeID e0144)	Transferases	Benzoate/Geraniol
jgi|Densp1|842367	Densp1	K00626	55.9	404.3	1.1e-120	acetyl-CoA C-acetyltransferase [EC:2.3.1.9]	acetoacetyl-CoA thiolase (enzymeID e0144)	Transferases	Benzoate/Geraniol
jgi|Densp1|842207	Densp1	K00626	55.9	126	2.4e-36	acetyl-CoA C-acetyltransferase [EC:2.3.1.9]	acetoacetyl-CoA thiolase (enzymeID e0144)	Transferases	Benzoate/Geraniol
jgi|FoxFo5176|250799	FoxFo5176	K00626	55.9	171.2	4.9e-50	acetyl-CoA C-acetyltransferase [EC:2.3.1.9]	acetoacetyl-CoA thiolase (enzymeID e0144)	Transferases	Benzoate/Geraniol
jgi|FoxFo5176|304298	FoxFo5176	K00626	55.9	340.5	2.5e-101	acetyl-CoA C-acetyltransferase [EC:2.3.1.9]	acetoacetyl-CoA thiolase (enzymeID e0144)	Transferases	Benzoate/Geraniol
jgi|FoxFo5176|322753	FoxFo5176	K00626	55.9	473.4	1.3e-141	acetyl-CoA C-acetyltransferase [EC:2.3.1.9]	acetoacetyl-CoA thiolase (enzymeID e0144)	Transferases	Benzoate/Geraniol
jgi|FoxFo5176|363407	FoxFo5176	K00626	55.9	132.1	3.4e-38	acetyl-CoA C-acetyltransferase [EC:2.3.1.9]	acetoacetyl-CoA thiolase (enzymeID e0144)	Transferases	Benzoate/Geraniol
jgi|FoxFo5176|365142	FoxFo5176	K00626	55.9	132.6	2.4e-38	acetyl-CoA C-acetyltransferase [EC:2.3.1.9]	acetoacetyl-CoA thiolase (enzymeID e0144)	Transferases	Benzoate/Geraniol
jgi|FoxFo5176|397338	FoxFo5176	K00626	55.9	559.3	1.3e-167	acetyl-CoA C-acetyltransferase [EC:2.3.1.9]	acetoacetyl-CoA thiolase (enzymeID e0144)	Transferases	Benzoate/Geraniol
jgi|FoxFo5176|414899	FoxFo5176	K00626	55.9	411.8	6.4e-123	acetyl-CoA C-acetyltransferase [EC:2.3.1.9]	acetoacetyl-CoA thiolase (enzymeID e0144)	Transferases	Benzoate/Geraniol
jgi|FoxFo5176|420903	FoxFo5176	K00626	55.9	466.3	1.9e-139	acetyl-CoA C-acetyltransferase [EC:2.3.1.9]	acetoacetyl-CoA thiolase (enzymeID e0144)	Transferases	Benzoate/Geraniol
jgi|FoxFo5176|451371	FoxFo5176	K00626	55.9	380.5	1.9e-113	acetyl-CoA C-acetyltransferase [EC:2.3.1.9]	acetoacetyl-CoA thiolase (enzymeID e0144)	Transferases	Benzoate/Geraniol
jgi|FoxFo5176|466721	FoxFo5176	K00626	55.9	389.2	4.4e-116	acetyl-CoA C-acetyltransferase [EC:2.3.1.9]	acetoacetyl-CoA thiolase (enzymeID e0144)	Transferases	Benzoate/Geraniol
jgi|FoxFo5176|470707	FoxFo5176	K00626	55.9	447.5	9.4e-134	acetyl-CoA C-acetyltransferase [EC:2.3.1.9]	acetoacetyl-CoA thiolase (enzymeID e0144)	Transferases	Benzoate/Geraniol
jgi|FoxFo5176|88791	FoxFo5176	K00626	55.9	601.9	1.6e-180	acetyl-CoA C-acetyltransferase [EC:2.3.1.9]	acetoacetyl-CoA thiolase (enzymeID e0144)	Transferases	Benzoate/Geraniol
jgi|Galgeo1|19656	Galgeo1	K00626	55.9	132.1	3.5e-38	acetyl-CoA C-acetyltransferase [EC:2.3.1.9]	acetoacetyl-CoA thiolase (enzymeID e0144)	Transferases	Benzoate/Geraniol
jgi|Galgeo1|38011	Galgeo1	K00626	55.9	554.4	3.8e-166	acetyl-CoA C-acetyltransferase [EC:2.3.1.9]	acetoacetyl-CoA thiolase (enzymeID e0144)	Transferases	Benzoate/Geraniol
jgi|Galgeo1|38899	Galgeo1	K00626	55.9	527.9	4.1e-158	acetyl-CoA C-acetyltransferase [EC:2.3.1.9]	acetoacetyl-CoA thiolase (enzymeID e0144)	Transferases	Benzoate/Geraniol
jgi|Galgeo1|43250	Galgeo1	K00626	55.9	396.6	2.5e-118	acetyl-CoA C-acetyltransferase [EC:2.3.1.9]	acetoacetyl-CoA thiolase (enzymeID e0144)	Transferases	Benzoate/Geraniol
jgi|Guyne1|927764	Guyne1	K00626	55.9	352.4	6.1e-105	acetyl-CoA C-acetyltransferase [EC:2.3.1.9]	acetoacetyl-CoA thiolase (enzymeID e0144)	Transferases	Benzoate/Geraniol
jgi|Guyne1|978678	Guyne1	K00626	55.9	324.2	2.1e-96	acetyl-CoA C-acetyltransferase [EC:2.3.1.9]	acetoacetyl-CoA thiolase (enzymeID e0144)	Transferases	Benzoate/Geraniol
jgi|Guyne1|943722	Guyne1	K00626	55.9	102.5	3.1e-29	acetyl-CoA C-acetyltransferase [EC:2.3.1.9]	acetoacetyl-CoA thiolase (enzymeID e0144)	Transferases	Benzoate/Geraniol
jgi|Guyne1|929252	Guyne1	K00626	55.9	553	1e-165	acetyl-CoA C-acetyltransferase [EC:2.3.1.9]	acetoacetyl-CoA thiolase (enzymeID e0144)	Transferases	Benzoate/Geraniol
jgi|Guyne1|1009196	Guyne1	K00626	55.9	393.4	2.3e-117	acetyl-CoA C-acetyltransferase [EC:2.3.1.9]	acetoacetyl-CoA thiolase (enzymeID e0144)	Transferases	Benzoate/Geraniol
jgi|Hetan2|470027	Hetan2	K00626	55.9	122.1	3.6e-35	acetyl-CoA C-acetyltransferase [EC:2.3.1.9]	acetoacetyl-CoA thiolase (enzymeID e0144)	Transferases	Benzoate/Geraniol
jgi|Hetan2|468663	Hetan2	K00626	55.9	364.6	1.2e-108	acetyl-CoA C-acetyltransferase [EC:2.3.1.9]	acetoacetyl-CoA thiolase (enzymeID e0144)	Transferases	Benzoate/Geraniol
jgi|Hetan2|431648	Hetan2	K00626	55.9	356.6	3.2e-106	acetyl-CoA C-acetyltransferase [EC:2.3.1.9]	acetoacetyl-CoA thiolase (enzymeID e0144)	Transferases	Benzoate/Geraniol
jgi|Hetan2|408465	Hetan2	K00626	55.9	567.9	3.2e-170	acetyl-CoA C-acetyltransferase [EC:2.3.1.9]	acetoacetyl-CoA thiolase (enzymeID e0144)	Transferases	Benzoate/Geraniol
jgi|Hetan2|441328	Hetan2	K00626	55.9	386	4.2e-115	acetyl-CoA C-acetyltransferase [EC:2.3.1.9]	acetoacetyl-CoA thiolase (enzymeID e0144)	Transferases	Benzoate/Geraniol
jgi|Hypsu1|32580	Hypsu1	K00626	55.9	345.3	8.6e-103	acetyl-CoA C-acetyltransferase [EC:2.3.1.9]	acetoacetyl-CoA thiolase (enzymeID e0144)	Transferases	Benzoate/Geraniol
jgi|Hypsu1|126834	Hypsu1	K00626	55.9	550.8	4.7e-165	acetyl-CoA C-acetyltransferase [EC:2.3.1.9]	acetoacetyl-CoA thiolase (enzymeID e0144)	Transferases	Benzoate/Geraniol
jgi|Hypsu1|37357	Hypsu1	K00626	55.9	387	2e-115	acetyl-CoA C-acetyltransferase [EC:2.3.1.9]	acetoacetyl-CoA thiolase (enzymeID e0144)	Transferases	Benzoate/Geraniol
jgi|Hypsu1|146846	Hypsu1	K00626	55.9	117.4	9.9e-34	acetyl-CoA C-acetyltransferase [EC:2.3.1.9]	acetoacetyl-CoA thiolase (enzymeID e0144)	Transferases	Benzoate/Geraniol
jgi|Hypsu1|150863	Hypsu1	K00626	55.9	397	2e-118	acetyl-CoA C-acetyltransferase [EC:2.3.1.9]	acetoacetyl-CoA thiolase (enzymeID e0144)	Transferases	Benzoate/Geraniol
jgi|Irplac1|1276227	Irplac1	K00626	55.9	386.9	2.2e-115	acetyl-CoA C-acetyltransferase [EC:2.3.1.9]	acetoacetyl-CoA thiolase (enzymeID e0144)	Transferases	Benzoate/Geraniol
jgi|Irplac1|1282222	Irplac1	K00626	55.9	114.3	8.6e-33	acetyl-CoA C-acetyltransferase [EC:2.3.1.9]	acetoacetyl-CoA thiolase (enzymeID e0144)	Transferases	Benzoate/Geraniol
jgi|Irplac1|1296195	Irplac1	K00626	55.9	556.3	1e-166	acetyl-CoA C-acetyltransferase [EC:2.3.1.9]	acetoacetyl-CoA thiolase (enzymeID e0144)	Transferases	Benzoate/Geraniol
jgi|Irplac1|1627959	Irplac1	K00626	55.9	349.4	4.8e-104	acetyl-CoA C-acetyltransferase [EC:2.3.1.9]	acetoacetyl-CoA thiolase (enzymeID e0144)	Transferases	Benzoate/Geraniol
jgi|Irplac1|852320	Irplac1	K00626	55.9	354.6	1.3e-105	acetyl-CoA C-acetyltransferase [EC:2.3.1.9]	acetoacetyl-CoA thiolase (enzymeID e0144)	Transferases	Benzoate/Geraniol
jgi|Lenedo1|1065931	Lenedo1	K00626	55.9	552.5	1.5e-165	acetyl-CoA C-acetyltransferase [EC:2.3.1.9]	acetoacetyl-CoA thiolase (enzymeID e0144)	Transferases	Benzoate/Geraniol
jgi|Lenedo1|1081322	Lenedo1	K00626	55.9	359.3	5.1e-107	acetyl-CoA C-acetyltransferase [EC:2.3.1.9]	acetoacetyl-CoA thiolase (enzymeID e0144)	Transferases	Benzoate/Geraniol
jgi|Lenedo1|1126650	Lenedo1	K00626	55.9	374.3	1.4e-111	acetyl-CoA C-acetyltransferase [EC:2.3.1.9]	acetoacetyl-CoA thiolase (enzymeID e0144)	Transferases	Benzoate/Geraniol
jgi|Lenedo1|1140850	Lenedo1	K00626	55.9	370.7	1.8e-110	acetyl-CoA C-acetyltransferase [EC:2.3.1.9]	acetoacetyl-CoA thiolase (enzymeID e0144)	Transferases	Benzoate/Geraniol
jgi|Lenedo1|45825	Lenedo1	K00626	55.9	124.1	9.1e-36	acetyl-CoA C-acetyltransferase [EC:2.3.1.9]	acetoacetyl-CoA thiolase (enzymeID e0144)	Transferases	Benzoate/Geraniol
jgi|Marfi1|849853	Marfi1	K00626	55.9	340.4	2.7e-101	acetyl-CoA C-acetyltransferase [EC:2.3.1.9]	acetoacetyl-CoA thiolase (enzymeID e0144)	Transferases	Benzoate/Geraniol
jgi|Marfi1|952254	Marfi1	K00626	55.9	388.5	7.1e-116	acetyl-CoA C-acetyltransferase [EC:2.3.1.9]	acetoacetyl-CoA thiolase (enzymeID e0144)	Transferases	Benzoate/Geraniol
jgi|Marfi1|959038	Marfi1	K00626	55.9	553.5	7.1e-166	acetyl-CoA C-acetyltransferase [EC:2.3.1.9]	acetoacetyl-CoA thiolase (enzymeID e0144)	Transferases	Benzoate/Geraniol
jgi|Marfi1|936571	Marfi1	K00626	55.9	376.6	2.9e-112	acetyl-CoA C-acetyltransferase [EC:2.3.1.9]	acetoacetyl-CoA thiolase (enzymeID e0144)	Transferases	Benzoate/Geraniol
jgi|Marfi1|883681	Marfi1	K00626	55.9	119.6	2.1e-34	acetyl-CoA C-acetyltransferase [EC:2.3.1.9]	acetoacetyl-CoA thiolase (enzymeID e0144)	Transferases	Benzoate/Geraniol
jgi|Muccir1_3|1137511	Muccir1_3	K00626	55.9	469.3	2.4e-140	acetyl-CoA C-acetyltransferase [EC:2.3.1.9]	acetoacetyl-CoA thiolase (enzymeID e0144)	Transferases	Benzoate/Geraniol
jgi|Muccir1_3|1310225	Muccir1_3	K00626	55.9	412.2	4.8e-123	acetyl-CoA C-acetyltransferase [EC:2.3.1.9]	acetoacetyl-CoA thiolase (enzymeID e0144)	Transferases	Benzoate/Geraniol
jgi|Muccir1_3|1313305	Muccir1_3	K00626	55.9	141.8	3.9e-41	acetyl-CoA C-acetyltransferase [EC:2.3.1.9]	acetoacetyl-CoA thiolase (enzymeID e0144)	Transferases	Benzoate/Geraniol
jgi|Muccir1_3|1317854	Muccir1_3	K00626	55.9	423.4	1.8e-126	acetyl-CoA C-acetyltransferase [EC:2.3.1.9]	acetoacetyl-CoA thiolase (enzymeID e0144)	Transferases	Benzoate/Geraniol
jgi|Muccir1_3|1321182	Muccir1_3	K00626	55.9	600.1	5.4e-180	acetyl-CoA C-acetyltransferase [EC:2.3.1.9]	acetoacetyl-CoA thiolase (enzymeID e0144)	Transferases	Benzoate/Geraniol
jgi|Muccir1_3|1326231	Muccir1_3	K00626	55.9	395.2	6.8e-118	acetyl-CoA C-acetyltransferase [EC:2.3.1.9]	acetoacetyl-CoA thiolase (enzymeID e0144)	Transferases	Benzoate/Geraniol
jgi|Muccir1_3|1327121	Muccir1_3	K00626	55.9	547.5	4.8e-164	acetyl-CoA C-acetyltransferase [EC:2.3.1.9]	acetoacetyl-CoA thiolase (enzymeID e0144)	Transferases	Benzoate/Geraniol
jgi|Muccir1_3|1358948	Muccir1_3	K00626	55.9	502.1	2.7e-150	acetyl-CoA C-acetyltransferase [EC:2.3.1.9]	acetoacetyl-CoA thiolase (enzymeID e0144)	Transferases	Benzoate/Geraniol
jgi|Muccir1_3|1469324	Muccir1_3	K00626	55.9	415.7	4.1e-124	acetyl-CoA C-acetyltransferase [EC:2.3.1.9]	acetoacetyl-CoA thiolase (enzymeID e0144)	Transferases	Benzoate/Geraniol
jgi|Muccir1_3|1469346	Muccir1_3	K00626	55.9	182.5	1.8e-53	acetyl-CoA C-acetyltransferase [EC:2.3.1.9]	acetoacetyl-CoA thiolase (enzymeID e0144)	Transferases	Benzoate/Geraniol
jgi|Muccir1_3|1469805	Muccir1_3	K00626	55.9	415.6	4.4e-124	acetyl-CoA C-acetyltransferase [EC:2.3.1.9]	acetoacetyl-CoA thiolase (enzymeID e0144)	Transferases	Benzoate/Geraniol
jgi|Penar1|10951	Penar1	K00626	55.9	350	3.3e-104	acetyl-CoA C-acetyltransferase [EC:2.3.1.9]	acetoacetyl-CoA thiolase (enzymeID e0144)	Transferases	Benzoate/Geraniol
jgi|Penar1|11185	Penar1	K00626	55.9	123.4	1.5e-35	acetyl-CoA C-acetyltransferase [EC:2.3.1.9]	acetoacetyl-CoA thiolase (enzymeID e0144)	Transferases	Benzoate/Geraniol
jgi|Penar1|1368	Penar1	K00626	55.9	399.6	3.1e-119	acetyl-CoA C-acetyltransferase [EC:2.3.1.9]	acetoacetyl-CoA thiolase (enzymeID e0144)	Transferases	Benzoate/Geraniol
jgi|Penar1|1558	Penar1	K00626	55.9	379.6	3.5e-113	acetyl-CoA C-acetyltransferase [EC:2.3.1.9]	acetoacetyl-CoA thiolase (enzymeID e0144)	Transferases	Benzoate/Geraniol
jgi|Penar1|3469	Penar1	K00626	55.9	130.5	1e-37	acetyl-CoA C-acetyltransferase [EC:2.3.1.9]	acetoacetyl-CoA thiolase (enzymeID e0144)	Transferases	Benzoate/Geraniol
jgi|Penar1|5392	Penar1	K00626	55.9	599	1.2e-179	acetyl-CoA C-acetyltransferase [EC:2.3.1.9]	acetoacetyl-CoA thiolase (enzymeID e0144)	Transferases	Benzoate/Geraniol
jgi|Penar1|7031	Penar1	K00626	55.9	362.4	5.9e-108	acetyl-CoA C-acetyltransferase [EC:2.3.1.9]	acetoacetyl-CoA thiolase (enzymeID e0144)	Transferases	Benzoate/Geraniol
jgi|Penar1|7393	Penar1	K00626	55.9	555.3	2.1e-166	acetyl-CoA C-acetyltransferase [EC:2.3.1.9]	acetoacetyl-CoA thiolase (enzymeID e0144)	Transferases	Benzoate/Geraniol
jgi|PenchWisc1_1|140027	PenchWisc1_1	K00626	55.9	354.8	1.2e-105	acetyl-CoA C-acetyltransferase [EC:2.3.1.9]	acetoacetyl-CoA thiolase (enzymeID e0144)	Transferases	Benzoate/Geraniol
jgi|PenchWisc1_1|140615	PenchWisc1_1	K00626	55.9	354.4	1.5e-105	acetyl-CoA C-acetyltransferase [EC:2.3.1.9]	acetoacetyl-CoA thiolase (enzymeID e0144)	Transferases	Benzoate/Geraniol
jgi|PenchWisc1_1|144790	PenchWisc1_1	K00626	55.9	130.9	7.9e-38	acetyl-CoA C-acetyltransferase [EC:2.3.1.9]	acetoacetyl-CoA thiolase (enzymeID e0144)	Transferases	Benzoate/Geraniol
jgi|PenchWisc1_1|145271	PenchWisc1_1	K00626	55.9	393.2	2.6e-117	acetyl-CoA C-acetyltransferase [EC:2.3.1.9]	acetoacetyl-CoA thiolase (enzymeID e0144)	Transferases	Benzoate/Geraniol
jgi|PenchWisc1_1|147236	PenchWisc1_1	K00626	55.9	603.2	6.5e-181	acetyl-CoA C-acetyltransferase [EC:2.3.1.9]	acetoacetyl-CoA thiolase (enzymeID e0144)	Transferases	Benzoate/Geraniol
jgi|PenchWisc1_1|147876	PenchWisc1_1	K00626	55.9	380.5	1.9e-113	acetyl-CoA C-acetyltransferase [EC:2.3.1.9]	acetoacetyl-CoA thiolase (enzymeID e0144)	Transferases	Benzoate/Geraniol
jgi|PenchWisc1_1|148208	PenchWisc1_1	K00626	55.9	553.6	7e-166	acetyl-CoA C-acetyltransferase [EC:2.3.1.9]	acetoacetyl-CoA thiolase (enzymeID e0144)	Transferases	Benzoate/Geraniol
jgi|PenchWisc1_1|148901	PenchWisc1_1	K00626	55.9	127.9	6.3e-37	acetyl-CoA C-acetyltransferase [EC:2.3.1.9]	acetoacetyl-CoA thiolase (enzymeID e0144)	Transferases	Benzoate/Geraniol
jgi|Phchr2|2975563	Phchr2	K00626	55.9	568.1	2.7e-170	acetyl-CoA C-acetyltransferase [EC:2.3.1.9]	acetoacetyl-CoA thiolase (enzymeID e0144)	Transferases	Benzoate/Geraniol
jgi|Phchr2|2976634	Phchr2	K00626	55.9	293.2	5.4e-87	acetyl-CoA C-acetyltransferase [EC:2.3.1.9]	acetoacetyl-CoA thiolase (enzymeID e0144)	Transferases	Benzoate/Geraniol
jgi|Phchr2|2985713	Phchr2	K00626	55.9	393.1	2.8e-117	acetyl-CoA C-acetyltransferase [EC:2.3.1.9]	acetoacetyl-CoA thiolase (enzymeID e0144)	Transferases	Benzoate/Geraniol
jgi|Phchr2|2986136	Phchr2	K00626	55.9	364.6	1.3e-108	acetyl-CoA C-acetyltransferase [EC:2.3.1.9]	acetoacetyl-CoA thiolase (enzymeID e0144)	Transferases	Benzoate/Geraniol
jgi|Phchr2|2987599	Phchr2	K00626	55.9	133.8	1.1e-38	acetyl-CoA C-acetyltransferase [EC:2.3.1.9]	acetoacetyl-CoA thiolase (enzymeID e0144)	Transferases	Benzoate/Geraniol
jgi|Phchr2|2991081	Phchr2	K00626	55.9	323.6	3.2e-96	acetyl-CoA C-acetyltransferase [EC:2.3.1.9]	acetoacetyl-CoA thiolase (enzymeID e0144)	Transferases	Benzoate/Geraniol
jgi|Phlrad1|132240	Phlrad1	K00626	55.9	556.7	8e-167	acetyl-CoA C-acetyltransferase [EC:2.3.1.9]	acetoacetyl-CoA thiolase (enzymeID e0144)	Transferases	Benzoate/Geraniol
jgi|Phlrad1|139695	Phlrad1	K00626	55.9	352.9	4.3e-105	acetyl-CoA C-acetyltransferase [EC:2.3.1.9]	acetoacetyl-CoA thiolase (enzymeID e0144)	Transferases	Benzoate/Geraniol
jgi|Phlrad1|139738	Phlrad1	K00626	55.9	299.7	5.6e-89	acetyl-CoA C-acetyltransferase [EC:2.3.1.9]	acetoacetyl-CoA thiolase (enzymeID e0144)	Transferases	Benzoate/Geraniol
jgi|Phlrad1|143048	Phlrad1	K00626	55.9	395.6	5.1e-118	acetyl-CoA C-acetyltransferase [EC:2.3.1.9]	acetoacetyl-CoA thiolase (enzymeID e0144)	Transferases	Benzoate/Geraniol
jgi|Phlrad1|144062	Phlrad1	K00626	55.9	119	3.2e-34	acetyl-CoA C-acetyltransferase [EC:2.3.1.9]	acetoacetyl-CoA thiolase (enzymeID e0144)	Transferases	Benzoate/Geraniol
jgi|Pleery1|1438132	Pleery1	K00626	55.9	382.4	4.9e-114	acetyl-CoA C-acetyltransferase [EC:2.3.1.9]	acetoacetyl-CoA thiolase (enzymeID e0144)	Transferases	Benzoate/Geraniol
jgi|Pleery1|1443243	Pleery1	K00626	55.9	548.3	2.7e-164	acetyl-CoA C-acetyltransferase [EC:2.3.1.9]	acetoacetyl-CoA thiolase (enzymeID e0144)	Transferases	Benzoate/Geraniol
jgi|Pleery1|1455799	Pleery1	K00626	55.9	359	6e-107	acetyl-CoA C-acetyltransferase [EC:2.3.1.9]	acetoacetyl-CoA thiolase (enzymeID e0144)	Transferases	Benzoate/Geraniol
jgi|Pleery1|1402884	Pleery1	K00626	55.9	121.4	5.8e-35	acetyl-CoA C-acetyltransferase [EC:2.3.1.9]	acetoacetyl-CoA thiolase (enzymeID e0144)	Transferases	Benzoate/Geraniol
jgi|Pleery1|1491356	Pleery1	K00626	55.9	391.6	8.3e-117	acetyl-CoA C-acetyltransferase [EC:2.3.1.9]	acetoacetyl-CoA thiolase (enzymeID e0144)	Transferases	Benzoate/Geraniol
jgi|PleosPC9_1|77706	PleosPC9_1	K00626	55.9	120.9	8.6e-35	acetyl-CoA C-acetyltransferase [EC:2.3.1.9]	acetoacetyl-CoA thiolase (enzymeID e0144)	Transferases	Benzoate/Geraniol
jgi|PleosPC9_1|78036	PleosPC9_1	K00626	55.9	353.1	3.9e-105	acetyl-CoA C-acetyltransferase [EC:2.3.1.9]	acetoacetyl-CoA thiolase (enzymeID e0144)	Transferases	Benzoate/Geraniol
jgi|PleosPC9_1|96043	PleosPC9_1	K00626	55.9	317.4	2.5e-94	acetyl-CoA C-acetyltransferase [EC:2.3.1.9]	acetoacetyl-CoA thiolase (enzymeID e0144)	Transferases	Benzoate/Geraniol
jgi|PleosPC9_1|111867	PleosPC9_1	K00626	55.9	550.9	4.4e-165	acetyl-CoA C-acetyltransferase [EC:2.3.1.9]	acetoacetyl-CoA thiolase (enzymeID e0144)	Transferases	Benzoate/Geraniol
jgi|PleosPC9_1|115067	PleosPC9_1	K00626	55.9	395.8	4.3e-118	acetyl-CoA C-acetyltransferase [EC:2.3.1.9]	acetoacetyl-CoA thiolase (enzymeID e0144)	Transferases	Benzoate/Geraniol
jgi|Polsqu1|563974	Polsqu1	K00626	55.9	357.3	2e-106	acetyl-CoA C-acetyltransferase [EC:2.3.1.9]	acetoacetyl-CoA thiolase (enzymeID e0144)	Transferases	Benzoate/Geraniol
jgi|Polsqu1|634539	Polsqu1	K00626	55.9	377.1	2e-112	acetyl-CoA C-acetyltransferase [EC:2.3.1.9]	acetoacetyl-CoA thiolase (enzymeID e0144)	Transferases	Benzoate/Geraniol
jgi|Polsqu1|636932	Polsqu1	K00626	55.9	130.9	7.6e-38	acetyl-CoA C-acetyltransferase [EC:2.3.1.9]	acetoacetyl-CoA thiolase (enzymeID e0144)	Transferases	Benzoate/Geraniol
jgi|Polsqu1|673188	Polsqu1	K00626	55.9	400.8	1.3e-119	acetyl-CoA C-acetyltransferase [EC:2.3.1.9]	acetoacetyl-CoA thiolase (enzymeID e0144)	Transferases	Benzoate/Geraniol
jgi|Polsqu1|704966	Polsqu1	K00626	55.9	530	9.9e-159	acetyl-CoA C-acetyltransferase [EC:2.3.1.9]	acetoacetyl-CoA thiolase (enzymeID e0144)	Transferases	Benzoate/Geraniol
jgi|Purli1|1003	Purli1	K00626	55.9	597.4	3.8e-179	acetyl-CoA C-acetyltransferase [EC:2.3.1.9]	acetoacetyl-CoA thiolase (enzymeID e0144)	Transferases	Benzoate/Geraniol
jgi|Purli1|11322	Purli1	K00626	55.9	349.1	6.2e-104	acetyl-CoA C-acetyltransferase [EC:2.3.1.9]	acetoacetyl-CoA thiolase (enzymeID e0144)	Transferases	Benzoate/Geraniol
jgi|Purli1|1997	Purli1	K00626	55.9	570.3	5.9e-171	acetyl-CoA C-acetyltransferase [EC:2.3.1.9]	acetoacetyl-CoA thiolase (enzymeID e0144)	Transferases	Benzoate/Geraniol
jgi|Purli1|3850	Purli1	K00626	55.9	377	2.1e-112	acetyl-CoA C-acetyltransferase [EC:2.3.1.9]	acetoacetyl-CoA thiolase (enzymeID e0144)	Transferases	Benzoate/Geraniol
jgi|Purli1|5594	Purli1	K00626	55.9	377	2.1e-112	acetyl-CoA C-acetyltransferase [EC:2.3.1.9]	acetoacetyl-CoA thiolase (enzymeID e0144)	Transferases	Benzoate/Geraniol
jgi|Purli1|8604	Purli1	K00626	55.9	138.4	4.2e-40	acetyl-CoA C-acetyltransferase [EC:2.3.1.9]	acetoacetyl-CoA thiolase (enzymeID e0144)	Transferases	Benzoate/Geraniol
jgi|Schco3|2611836	Schco3	K00626	55.9	391.8	6.9e-117	acetyl-CoA C-acetyltransferase [EC:2.3.1.9]	acetoacetyl-CoA thiolase (enzymeID e0144)	Transferases	Benzoate/Geraniol
jgi|Schco3|2617245	Schco3	K00626	55.9	393.9	1.6e-117	acetyl-CoA C-acetyltransferase [EC:2.3.1.9]	acetoacetyl-CoA thiolase (enzymeID e0144)	Transferases	Benzoate/Geraniol
jgi|Schco3|2617832	Schco3	K00626	55.9	118.2	5.4e-34	acetyl-CoA C-acetyltransferase [EC:2.3.1.9]	acetoacetyl-CoA thiolase (enzymeID e0144)	Transferases	Benzoate/Geraniol
jgi|Schco3|2622653	Schco3	K00626	55.9	564.7	3e-169	acetyl-CoA C-acetyltransferase [EC:2.3.1.9]	acetoacetyl-CoA thiolase (enzymeID e0144)	Transferases	Benzoate/Geraniol
jgi|Schco3|2510085	Schco3	K00626	55.9	361.3	1.2e-107	acetyl-CoA C-acetyltransferase [EC:2.3.1.9]	acetoacetyl-CoA thiolase (enzymeID e0144)	Transferases	Benzoate/Geraniol
jgi|Trabet1|736794	Trabet1	K00626	55.9	357.7	1.6e-106	acetyl-CoA C-acetyltransferase [EC:2.3.1.9]	acetoacetyl-CoA thiolase (enzymeID e0144)	Transferases	Benzoate/Geraniol
jgi|Trabet1|765011	Trabet1	K00626	55.9	409.5	3.1e-122	acetyl-CoA C-acetyltransferase [EC:2.3.1.9]	acetoacetyl-CoA thiolase (enzymeID e0144)	Transferases	Benzoate/Geraniol
jgi|Trabet1|802155	Trabet1	K00626	55.9	388.8	5.8e-116	acetyl-CoA C-acetyltransferase [EC:2.3.1.9]	acetoacetyl-CoA thiolase (enzymeID e0144)	Transferases	Benzoate/Geraniol
jgi|Trabet1|820549	Trabet1	K00626	55.9	567.3	4.8e-170	acetyl-CoA C-acetyltransferase [EC:2.3.1.9]	acetoacetyl-CoA thiolase (enzymeID e0144)	Transferases	Benzoate/Geraniol
jgi|Trave1|158338	Trave1	K00626	55.9	373.5	2.5e-111	acetyl-CoA C-acetyltransferase [EC:2.3.1.9]	acetoacetyl-CoA thiolase (enzymeID e0144)	Transferases	Benzoate/Geraniol
jgi|Trave1|159255	Trave1	K00626	55.9	358.1	1.2e-106	acetyl-CoA C-acetyltransferase [EC:2.3.1.9]	acetoacetyl-CoA thiolase (enzymeID e0144)	Transferases	Benzoate/Geraniol
jgi|Trave1|68666	Trave1	K00626	55.9	132	3.6e-38	acetyl-CoA C-acetyltransferase [EC:2.3.1.9]	acetoacetyl-CoA thiolase (enzymeID e0144)	Transferases	Benzoate/Geraniol
jgi|Trave1|116179	Trave1	K00626	55.9	571.8	2.2e-171	acetyl-CoA C-acetyltransferase [EC:2.3.1.9]	acetoacetyl-CoA thiolase (enzymeID e0144)	Transferases	Benzoate/Geraniol
jgi|Trave1|58924	Trave1	K00626	55.9	398.5	6.4e-119	acetyl-CoA C-acetyltransferase [EC:2.3.1.9]	acetoacetyl-CoA thiolase (enzymeID e0144)	Transferases	Benzoate/Geraniol
jgi|Trici4|1165157	Trici4	K00626	55.9	602.9	8.1e-181	acetyl-CoA C-acetyltransferase [EC:2.3.1.9]	acetoacetyl-CoA thiolase (enzymeID e0144)	Transferases	Benzoate/Geraniol
jgi|Trici4|1166657	Trici4	K00626	55.9	564.3	3.9e-169	acetyl-CoA C-acetyltransferase [EC:2.3.1.9]	acetoacetyl-CoA thiolase (enzymeID e0144)	Transferases	Benzoate/Geraniol
jgi|Trici4|1113124	Trici4	K00626	55.9	370.3	2.3e-110	acetyl-CoA C-acetyltransferase [EC:2.3.1.9]	acetoacetyl-CoA thiolase (enzymeID e0144)	Transferases	Benzoate/Geraniol
jgi|Trici4|1198961	Trici4	K00626	55.9	372.3	5.6e-111	acetyl-CoA C-acetyltransferase [EC:2.3.1.9]	acetoacetyl-CoA thiolase (enzymeID e0144)	Transferases	Benzoate/Geraniol
jgi|Trici4|169073	Trici4	K00626	55.9	358.6	8.3e-107	acetyl-CoA C-acetyltransferase [EC:2.3.1.9]	acetoacetyl-CoA thiolase (enzymeID e0144)	Transferases	Benzoate/Geraniol
jgi|Trihar1|746953	Trihar1	K00626	55.9	370.6	1.8e-110	acetyl-CoA C-acetyltransferase [EC:2.3.1.9]	acetoacetyl-CoA thiolase (enzymeID e0144)	Transferases	Benzoate/Geraniol
jgi|Trihar1|812755	Trihar1	K00626	55.9	386.2	3.6e-115	acetyl-CoA C-acetyltransferase [EC:2.3.1.9]	acetoacetyl-CoA thiolase (enzymeID e0144)	Transferases	Benzoate/Geraniol
jgi|Trihar1|110416	Trihar1	K00626	55.9	88.1	7.4e-25	acetyl-CoA C-acetyltransferase [EC:2.3.1.9]	acetoacetyl-CoA thiolase (enzymeID e0144)	Transferases	Benzoate/Geraniol
jgi|Trihar1|782273	Trihar1	K00626	55.9	134.9	4.7e-39	acetyl-CoA C-acetyltransferase [EC:2.3.1.9]	acetoacetyl-CoA thiolase (enzymeID e0144)	Transferases	Benzoate/Geraniol
jgi|Trihar1|735794	Trihar1	K00626	55.9	356.6	3.3e-106	acetyl-CoA C-acetyltransferase [EC:2.3.1.9]	acetoacetyl-CoA thiolase (enzymeID e0144)	Transferases	Benzoate/Geraniol
jgi|Trihar1|739859	Trihar1	K00626	55.9	597.9	2.6e-179	acetyl-CoA C-acetyltransferase [EC:2.3.1.9]	acetoacetyl-CoA thiolase (enzymeID e0144)	Transferases	Benzoate/Geraniol
jgi|Trihar1|845804	Trihar1	K00626	55.9	563	9.4e-169	acetyl-CoA C-acetyltransferase [EC:2.3.1.9]	acetoacetyl-CoA thiolase (enzymeID e0144)	Transferases	Benzoate/Geraniol
jgi|Vuicom1|738278	Vuicom1	K00626	55.9	124.8	5.6e-36	acetyl-CoA C-acetyltransferase [EC:2.3.1.9]	acetoacetyl-CoA thiolase (enzymeID e0144)	Transferases	Benzoate/Geraniol
jgi|Vuicom1|745843	Vuicom1	K00626	55.9	379.9	3e-113	acetyl-CoA C-acetyltransferase [EC:2.3.1.9]	acetoacetyl-CoA thiolase (enzymeID e0144)	Transferases	Benzoate/Geraniol
jgi|Vuicom1|801089	Vuicom1	K00626	55.9	366.9	2.5e-109	acetyl-CoA C-acetyltransferase [EC:2.3.1.9]	acetoacetyl-CoA thiolase (enzymeID e0144)	Transferases	Benzoate/Geraniol
jgi|Vuicom1|811389	Vuicom1	K00626	55.9	398.4	7.2e-119	acetyl-CoA C-acetyltransferase [EC:2.3.1.9]	acetoacetyl-CoA thiolase (enzymeID e0144)	Transferases	Benzoate/Geraniol
jgi|Vuicom1|826123	Vuicom1	K00626	55.9	573.6	6e-172	acetyl-CoA C-acetyltransferase [EC:2.3.1.9]	acetoacetyl-CoA thiolase (enzymeID e0144)	Transferases	Benzoate/Geraniol
jgi|Abobi1|495485	Abobi1	K01512	69.63	88.4	7.7e-25	acylphosphatase [EC:3.6.1.7]		Hydrolases	Benzoate
jgi|Aspgl1|44804	Aspgl1	K01512	69.63	94.4	1.1e-26	acylphosphatase [EC:3.6.1.7]		Hydrolases	Benzoate
jgi|Bjead1_1|64334	Bjead1_1	K01512	69.63	85.2	7.5e-24	acylphosphatase [EC:3.6.1.7]		Hydrolases	Benzoate
jgi|Botdo1_1|294310	Botdo1_1	K01512	69.63	101.8	6.1e-29	acylphosphatase [EC:3.6.1.7]		Hydrolases	Benzoate
jgi|Clasph1|7706	Clasph1	K01512	69.63	87.8	1.2e-24	acylphosphatase [EC:3.6.1.7]		Hydrolases	Benzoate
jgi|Clibor1|1208314	Clibor1	K01512	69.63	90.8	1.4e-25	acylphosphatase [EC:3.6.1.7]		Hydrolases	Benzoate
jgi|Coclu2|52290	Coclu2	K01512	69.63	96.7	2.1e-27	acylphosphatase [EC:3.6.1.7]		Hydrolases	Benzoate
jgi|Irplac1|1278019	Irplac1	K01512	69.63	96.4	2.8e-27	acylphosphatase [EC:3.6.1.7]		Hydrolases	Benzoate
jgi|Phchr2|2978620	Phchr2	K01512	69.63	86.4	3.2e-24	acylphosphatase [EC:3.6.1.7]		Hydrolases	Benzoate
jgi|Phlrad1|143916	Phlrad1	K01512	69.63	83.1	3.3e-23	acylphosphatase [EC:3.6.1.7]		Hydrolases	Benzoate
jgi|Polsqu1|669675	Polsqu1	K01512	69.63	104.5	8.8e-30	acylphosphatase [EC:3.6.1.7]		Hydrolases	Benzoate
jgi|Schco3|2618175	Schco3	K01512	69.63	83.3	2.8e-23	acylphosphatase [EC:3.6.1.7]		Hydrolases	Benzoate
jgi|Trabet1|721889	Trabet1	K01512	69.63	104.1	1.2e-29	acylphosphatase [EC:3.6.1.7]		Hydrolases	Benzoate
jgi|Trave1|132453	Trave1	K01512	69.63	103.3	2.1e-29	acylphosphatase [EC:3.6.1.7]		Hydrolases	Benzoate
jgi|Vuicom1|792329	Vuicom1	K01512	69.63	89	5e-25	acylphosphatase [EC:3.6.1.7]		Hydrolases	Benzoate
jgi|Abobi1|502095	Abobi1	K13953	330.03	459.7	1.4e-137	alcohol dehydrogenase, propanol-preferring [EC:1.1.1.1]	alcohol dehydrogenase (enzymeID e0023)	Oxidoreductases	Naphthalene/Chloroalkane/Chloroalkene
jgi|Anoalb1|2116665	Anoalb1	K13953	330.03	484.3	4.7e-145	alcohol dehydrogenase, propanol-preferring [EC:1.1.1.1]	alcohol dehydrogenase (enzymeID e0023)	Oxidoreductases	Naphthalene/Chloroalkane/Chloroalkene
jgi|Anoalb1|2119832	Anoalb1	K13953	330.03	433.4	1.4e-129	alcohol dehydrogenase, propanol-preferring [EC:1.1.1.1]	alcohol dehydrogenase (enzymeID e0023)	Oxidoreductases	Naphthalene/Chloroalkane/Chloroalkene
jgi|Anoalb1|2235389	Anoalb1	K13953	330.03	336	4.4e-100	alcohol dehydrogenase, propanol-preferring [EC:1.1.1.1]	alcohol dehydrogenase (enzymeID e0023)	Oxidoreductases	Naphthalene/Chloroalkane/Chloroalkene
jgi|Armbor1|1903139	Armbor1	K13953	330.03	436.3	1.7e-130	alcohol dehydrogenase, propanol-preferring [EC:1.1.1.1]	alcohol dehydrogenase (enzymeID e0023)	Oxidoreductases	Naphthalene/Chloroalkane/Chloroalkene
jgi|Armbor1|1911596	Armbor1	K13953	330.03	429.2	2.4e-128	alcohol dehydrogenase, propanol-preferring [EC:1.1.1.1]	alcohol dehydrogenase (enzymeID e0023)	Oxidoreductases	Naphthalene/Chloroalkane/Chloroalkene
jgi|Armbor1|1971592	Armbor1	K13953	330.03	464.1	6.3e-139	alcohol dehydrogenase, propanol-preferring [EC:1.1.1.1]	alcohol dehydrogenase (enzymeID e0023)	Oxidoreductases	Naphthalene/Chloroalkane/Chloroalkene
jgi|Armbor1|860726	Armbor1	K13953	330.03	461.1	5.4e-138	alcohol dehydrogenase, propanol-preferring [EC:1.1.1.1]	alcohol dehydrogenase (enzymeID e0023)	Oxidoreductases	Naphthalene/Chloroalkane/Chloroalkene
jgi|Armcep1|10859	Armcep1	K13953	330.03	463.8	8.3e-139	alcohol dehydrogenase, propanol-preferring [EC:1.1.1.1]	alcohol dehydrogenase (enzymeID e0023)	Oxidoreductases	Naphthalene/Chloroalkane/Chloroalkene
jgi|Armcep1|3646	Armcep1	K13953	330.03	460.3	9e-138	alcohol dehydrogenase, propanol-preferring [EC:1.1.1.1]	alcohol dehydrogenase (enzymeID e0023)	Oxidoreductases	Naphthalene/Chloroalkane/Chloroalkene
jgi|Armcep1|8132	Armcep1	K13953	330.03	458.6	3.1e-137	alcohol dehydrogenase, propanol-preferring [EC:1.1.1.1]	alcohol dehydrogenase (enzymeID e0023)	Oxidoreductases	Naphthalene/Chloroalkane/Chloroalkene
jgi|Armect1|1373251	Armect1	K13953	330.03	426.3	1.8e-127	alcohol dehydrogenase, propanol-preferring [EC:1.1.1.1]	alcohol dehydrogenase (enzymeID e0023)	Oxidoreductases	Naphthalene/Chloroalkane/Chloroalkene
jgi|Armect1|1491451	Armect1	K13953	330.03	463	1.4e-138	alcohol dehydrogenase, propanol-preferring [EC:1.1.1.1]	alcohol dehydrogenase (enzymeID e0023)	Oxidoreductases	Naphthalene/Chloroalkane/Chloroalkene
jgi|Armect1|252017	Armect1	K13953	330.03	437.1	1e-130	alcohol dehydrogenase, propanol-preferring [EC:1.1.1.1]	alcohol dehydrogenase (enzymeID e0023)	Oxidoreductases	Naphthalene/Chloroalkane/Chloroalkene
jgi|Armect1|838462	Armect1	K13953	330.03	460.8	6.8e-138	alcohol dehydrogenase, propanol-preferring [EC:1.1.1.1]	alcohol dehydrogenase (enzymeID e0023)	Oxidoreductases	Naphthalene/Chloroalkane/Chloroalkene
jgi|Armga1|979693	Armga1	K13953	330.03	462.6	1.9e-138	alcohol dehydrogenase, propanol-preferring [EC:1.1.1.1]	alcohol dehydrogenase (enzymeID e0023)	Oxidoreductases	Naphthalene/Chloroalkane/Chloroalkene
jgi|Armga1|965051	Armga1	K13953	330.03	458.9	2.5e-137	alcohol dehydrogenase, propanol-preferring [EC:1.1.1.1]	alcohol dehydrogenase (enzymeID e0023)	Oxidoreductases	Naphthalene/Chloroalkane/Chloroalkene
jgi|Armga1|1046410	Armga1	K13953	330.03	413.6	1.3e-123	alcohol dehydrogenase, propanol-preferring [EC:1.1.1.1]	alcohol dehydrogenase (enzymeID e0023)	Oxidoreductases	Naphthalene/Chloroalkane/Chloroalkene
jgi|Armga1|1067187	Armga1	K13953	330.03	463.7	8.9e-139	alcohol dehydrogenase, propanol-preferring [EC:1.1.1.1]	alcohol dehydrogenase (enzymeID e0023)	Oxidoreductases	Naphthalene/Chloroalkane/Chloroalkene
jgi|Armlut1|1177156	Armlut1	K13953	330.03	450.8	7e-135	alcohol dehydrogenase, propanol-preferring [EC:1.1.1.1]	alcohol dehydrogenase (enzymeID e0023)	Oxidoreductases	Naphthalene/Chloroalkane/Chloroalkene
jgi|Armlut1|1189905	Armlut1	K13953	330.03	460.1	1.1e-137	alcohol dehydrogenase, propanol-preferring [EC:1.1.1.1]	alcohol dehydrogenase (enzymeID e0023)	Oxidoreductases	Naphthalene/Chloroalkane/Chloroalkene
jgi|Armlut1|1263606	Armlut1	K13953	330.03	459.3	1.9e-137	alcohol dehydrogenase, propanol-preferring [EC:1.1.1.1]	alcohol dehydrogenase (enzymeID e0023)	Oxidoreductases	Naphthalene/Chloroalkane/Chloroalkene
jgi|Armlut1|1406409	Armlut1	K13953	330.03	433.2	1.6e-129	alcohol dehydrogenase, propanol-preferring [EC:1.1.1.1]	alcohol dehydrogenase (enzymeID e0023)	Oxidoreductases	Naphthalene/Chloroalkane/Chloroalkene
jgi|Armmel1|1156506	Armmel1	K13953	330.03	462.1	2.7e-138	alcohol dehydrogenase, propanol-preferring [EC:1.1.1.1]	alcohol dehydrogenase (enzymeID e0023)	Oxidoreductases	Naphthalene/Chloroalkane/Chloroalkene
jgi|Armmel1|504311	Armmel1	K13953	330.03	456.5	1.3e-136	alcohol dehydrogenase, propanol-preferring [EC:1.1.1.1]	alcohol dehydrogenase (enzymeID e0023)	Oxidoreductases	Naphthalene/Chloroalkane/Chloroalkene
jgi|Armmel1|924953	Armmel1	K13953	330.03	460	1.1e-137	alcohol dehydrogenase, propanol-preferring [EC:1.1.1.1]	alcohol dehydrogenase (enzymeID e0023)	Oxidoreductases	Naphthalene/Chloroalkane/Chloroalkene
jgi|Armmel1|937175	Armmel1	K13953	330.03	442.4	2.4e-132	alcohol dehydrogenase, propanol-preferring [EC:1.1.1.1]	alcohol dehydrogenase (enzymeID e0023)	Oxidoreductases	Naphthalene/Chloroalkane/Chloroalkene
jgi|Armost1|988118	Armost1	K13953	330.03	437.3	8.9e-131	alcohol dehydrogenase, propanol-preferring [EC:1.1.1.1]	alcohol dehydrogenase (enzymeID e0023)	Oxidoreductases	Naphthalene/Chloroalkane/Chloroalkene
jgi|Armost1|958793	Armost1	K13953	330.03	459	2.3e-137	alcohol dehydrogenase, propanol-preferring [EC:1.1.1.1]	alcohol dehydrogenase (enzymeID e0023)	Oxidoreductases	Naphthalene/Chloroalkane/Chloroalkene
jgi|Armost1|653351	Armost1	K13953	330.03	460.8	6.7e-138	alcohol dehydrogenase, propanol-preferring [EC:1.1.1.1]	alcohol dehydrogenase (enzymeID e0023)	Oxidoreductases	Naphthalene/Chloroalkane/Chloroalkene
jgi|Armost1|964890	Armost1	K13953	330.03	464.1	6.3e-139	alcohol dehydrogenase, propanol-preferring [EC:1.1.1.1]	alcohol dehydrogenase (enzymeID e0023)	Oxidoreductases	Naphthalene/Chloroalkane/Chloroalkene
jgi|Armosto1|254790	Armosto1	K13953	330.03	460.8	6.7e-138	alcohol dehydrogenase, propanol-preferring [EC:1.1.1.1]	alcohol dehydrogenase (enzymeID e0023)	Oxidoreductases	Naphthalene/Chloroalkane/Chloroalkene
jgi|Armosto1|255342	Armosto1	K13953	330.03	464.1	6.3e-139	alcohol dehydrogenase, propanol-preferring [EC:1.1.1.1]	alcohol dehydrogenase (enzymeID e0023)	Oxidoreductases	Naphthalene/Chloroalkane/Chloroalkene
jgi|Armosto1|257152	Armosto1	K13953	330.03	459	2.3e-137	alcohol dehydrogenase, propanol-preferring [EC:1.1.1.1]	alcohol dehydrogenase (enzymeID e0023)	Oxidoreductases	Naphthalene/Chloroalkane/Chloroalkene
jgi|Armtab1|1499154	Armtab1	K13953	330.03	439.6	1.8e-131	alcohol dehydrogenase, propanol-preferring [EC:1.1.1.1]	alcohol dehydrogenase (enzymeID e0023)	Oxidoreductases	Naphthalene/Chloroalkane/Chloroalkene
jgi|Armtab1|1499286	Armtab1	K13953	330.03	439.2	2.3e-131	alcohol dehydrogenase, propanol-preferring [EC:1.1.1.1]	alcohol dehydrogenase (enzymeID e0023)	Oxidoreductases	Naphthalene/Chloroalkane/Chloroalkene
jgi|Armtab1|1622217	Armtab1	K13953	330.03	468.1	4e-140	alcohol dehydrogenase, propanol-preferring [EC:1.1.1.1]	alcohol dehydrogenase (enzymeID e0023)	Oxidoreductases	Naphthalene/Chloroalkane/Chloroalkene
jgi|Armtab1|1694924	Armtab1	K13953	330.03	436.9	1.2e-130	alcohol dehydrogenase, propanol-preferring [EC:1.1.1.1]	alcohol dehydrogenase (enzymeID e0023)	Oxidoreductases	Naphthalene/Chloroalkane/Chloroalkene
jgi|Armtab1|620311	Armtab1	K13953	330.03	466.6	1.1e-139	alcohol dehydrogenase, propanol-preferring [EC:1.1.1.1]	alcohol dehydrogenase (enzymeID e0023)	Oxidoreductases	Naphthalene/Chloroalkane/Chloroalkene
jgi|Aspfl2_3|10861	Aspfl2_3	K13953	330.03	482.5	1.7e-144	alcohol dehydrogenase, propanol-preferring [EC:1.1.1.1]	alcohol dehydrogenase (enzymeID e0023)	Oxidoreductases	Naphthalene/Chloroalkane/Chloroalkene
jgi|Aspfl2_3|151	Aspfl2_3	K13953	330.03	442.9	1.7e-132	alcohol dehydrogenase, propanol-preferring [EC:1.1.1.1]	alcohol dehydrogenase (enzymeID e0023)	Oxidoreductases	Naphthalene/Chloroalkane/Chloroalkene
jgi|Aspfl2_3|1805	Aspfl2_3	K13953	330.03	419.4	2.3e-125	alcohol dehydrogenase, propanol-preferring [EC:1.1.1.1]	alcohol dehydrogenase (enzymeID e0023)	Oxidoreductases	Naphthalene/Chloroalkane/Chloroalkene
jgi|Aspfl2_3|2054304	Aspfl2_3	K13953	330.03	472.1	2.5e-141	alcohol dehydrogenase, propanol-preferring [EC:1.1.1.1]	alcohol dehydrogenase (enzymeID e0023)	Oxidoreductases	Naphthalene/Chloroalkane/Chloroalkene
jgi|Aspfl2_3|2200595	Aspfl2_3	K13953	330.03	402.7	2.6e-120	alcohol dehydrogenase, propanol-preferring [EC:1.1.1.1]	alcohol dehydrogenase (enzymeID e0023)	Oxidoreductases	Naphthalene/Chloroalkane/Chloroalkene
jgi|Aspfl2_3|2232179	Aspfl2_3	K13953	330.03	400.1	1.6e-119	alcohol dehydrogenase, propanol-preferring [EC:1.1.1.1]	alcohol dehydrogenase (enzymeID e0023)	Oxidoreductases	Naphthalene/Chloroalkane/Chloroalkene
jgi|Aspfl2_3|2287616	Aspfl2_3	K13953	330.03	385.1	5.9e-115	alcohol dehydrogenase, propanol-preferring [EC:1.1.1.1]	alcohol dehydrogenase (enzymeID e0023)	Oxidoreductases	Naphthalene/Chloroalkane/Chloroalkene
jgi|Aspfl2_3|7262	Aspfl2_3	K13953	330.03	394.9	6.1e-118	alcohol dehydrogenase, propanol-preferring [EC:1.1.1.1]	alcohol dehydrogenase (enzymeID e0023)	Oxidoreductases	Naphthalene/Chloroalkane/Chloroalkene
jgi|Aspfl2_3|9644	Aspfl2_3	K13953	330.03	434.4	6.8e-130	alcohol dehydrogenase, propanol-preferring [EC:1.1.1.1]	alcohol dehydrogenase (enzymeID e0023)	Oxidoreductases	Naphthalene/Chloroalkane/Chloroalkene
jgi|Aspgl1|42243	Aspgl1	K13953	330.03	401.2	7.5e-120	alcohol dehydrogenase, propanol-preferring [EC:1.1.1.1]	alcohol dehydrogenase (enzymeID e0023)	Oxidoreductases	Naphthalene/Chloroalkane/Chloroalkene
jgi|Aspgl1|31848	Aspgl1	K13953	330.03	468.7	2.7e-140	alcohol dehydrogenase, propanol-preferring [EC:1.1.1.1]	alcohol dehydrogenase (enzymeID e0023)	Oxidoreductases	Naphthalene/Chloroalkane/Chloroalkene
jgi|Aspgl1|167923	Aspgl1	K13953	330.03	454.3	6.2e-136	alcohol dehydrogenase, propanol-preferring [EC:1.1.1.1]	alcohol dehydrogenase (enzymeID e0023)	Oxidoreductases	Naphthalene/Chloroalkane/Chloroalkene
jgi|Aspgl1|49187	Aspgl1	K13953	330.03	401.8	4.9e-120	alcohol dehydrogenase, propanol-preferring [EC:1.1.1.1]	alcohol dehydrogenase (enzymeID e0023)	Oxidoreductases	Naphthalene/Chloroalkane/Chloroalkene
jgi|Aspgl1|176513	Aspgl1	K13953	330.03	382	5e-114	alcohol dehydrogenase, propanol-preferring [EC:1.1.1.1]	alcohol dehydrogenase (enzymeID e0023)	Oxidoreductases	Naphthalene/Chloroalkane/Chloroalkene
jgi|Aspgl1|783462	Aspgl1	K13953	330.03	411.9	4.3e-123	alcohol dehydrogenase, propanol-preferring [EC:1.1.1.1]	alcohol dehydrogenase (enzymeID e0023)	Oxidoreductases	Naphthalene/Chloroalkane/Chloroalkene
jgi|Aspgl1|178433	Aspgl1	K13953	330.03	466.9	9e-140	alcohol dehydrogenase, propanol-preferring [EC:1.1.1.1]	alcohol dehydrogenase (enzymeID e0023)	Oxidoreductases	Naphthalene/Chloroalkane/Chloroalkene
jgi|Aspgl1|40228	Aspgl1	K13953	330.03	332.9	3.9e-99	alcohol dehydrogenase, propanol-preferring [EC:1.1.1.1]	alcohol dehydrogenase (enzymeID e0023)	Oxidoreductases	Naphthalene/Chloroalkane/Chloroalkene
jgi|Aspgl1|181823	Aspgl1	K13953	330.03	409.5	2.4e-122	alcohol dehydrogenase, propanol-preferring [EC:1.1.1.1]	alcohol dehydrogenase (enzymeID e0023)	Oxidoreductases	Naphthalene/Chloroalkane/Chloroalkene
jgi|Aspgl1|53300	Aspgl1	K13953	330.03	353.6	2.1e-105	alcohol dehydrogenase, propanol-preferring [EC:1.1.1.1]	alcohol dehydrogenase (enzymeID e0023)	Oxidoreductases	Naphthalene/Chloroalkane/Chloroalkene
jgi|Bjead1_1|105074	Bjead1_1	K13953	330.03	470.8	6.1e-141	alcohol dehydrogenase, propanol-preferring [EC:1.1.1.1]	alcohol dehydrogenase (enzymeID e0023)	Oxidoreductases	Naphthalene/Chloroalkane/Chloroalkene
jgi|Botdo1_1|298003	Botdo1_1	K13953	330.03	472.7	1.6e-141	alcohol dehydrogenase, propanol-preferring [EC:1.1.1.1]	alcohol dehydrogenase (enzymeID e0023)	Oxidoreductases	Naphthalene/Chloroalkane/Chloroalkene
jgi|Botdo1_1|297851	Botdo1_1	K13953	330.03	372.3	4.4e-111	alcohol dehydrogenase, propanol-preferring [EC:1.1.1.1]	alcohol dehydrogenase (enzymeID e0023)	Oxidoreductases	Naphthalene/Chloroalkane/Chloroalkene
jgi|Botdo1_1|297784	Botdo1_1	K13953	330.03	380.4	1.6e-113	alcohol dehydrogenase, propanol-preferring [EC:1.1.1.1]	alcohol dehydrogenase (enzymeID e0023)	Oxidoreductases	Naphthalene/Chloroalkane/Chloroalkene
jgi|Botdo1_1|296947	Botdo1_1	K13953	330.03	358.8	5.7e-107	alcohol dehydrogenase, propanol-preferring [EC:1.1.1.1]	alcohol dehydrogenase (enzymeID e0023)	Oxidoreductases	Naphthalene/Chloroalkane/Chloroalkene
jgi|Botdo1_1|293247	Botdo1_1	K13953	330.03	410.4	1.2e-122	alcohol dehydrogenase, propanol-preferring [EC:1.1.1.1]	alcohol dehydrogenase (enzymeID e0023)	Oxidoreductases	Naphthalene/Chloroalkane/Chloroalkene
jgi|Botdo1_1|291560	Botdo1_1	K13953	330.03	429.4	2.1e-128	alcohol dehydrogenase, propanol-preferring [EC:1.1.1.1]	alcohol dehydrogenase (enzymeID e0023)	Oxidoreductases	Naphthalene/Chloroalkane/Chloroalkene
jgi|Botdo1_1|291099	Botdo1_1	K13953	330.03	405.4	4.1e-121	alcohol dehydrogenase, propanol-preferring [EC:1.1.1.1]	alcohol dehydrogenase (enzymeID e0023)	Oxidoreductases	Naphthalene/Chloroalkane/Chloroalkene
jgi|Botdo1_1|288247	Botdo1_1	K13953	330.03	344.2	1.5e-102	alcohol dehydrogenase, propanol-preferring [EC:1.1.1.1]	alcohol dehydrogenase (enzymeID e0023)	Oxidoreductases	Naphthalene/Chloroalkane/Chloroalkene
jgi|Cersu1|136562	Cersu1	K13953	330.03	332	7.3e-99	alcohol dehydrogenase, propanol-preferring [EC:1.1.1.1]	alcohol dehydrogenase (enzymeID e0023)	Oxidoreductases	Naphthalene/Chloroalkane/Chloroalkene
jgi|Cersu1|84712	Cersu1	K13953	330.03	413.3	1.7e-123	alcohol dehydrogenase, propanol-preferring [EC:1.1.1.1]	alcohol dehydrogenase (enzymeID e0023)	Oxidoreductases	Naphthalene/Chloroalkane/Chloroalkene
jgi|Cersu1|84717	Cersu1	K13953	330.03	422.4	2.9e-126	alcohol dehydrogenase, propanol-preferring [EC:1.1.1.1]	alcohol dehydrogenase (enzymeID e0023)	Oxidoreductases	Naphthalene/Chloroalkane/Chloroalkene
jgi|Cersu1|138231	Cersu1	K13953	330.03	396.1	2.6e-118	alcohol dehydrogenase, propanol-preferring [EC:1.1.1.1]	alcohol dehydrogenase (enzymeID e0023)	Oxidoreductases	Naphthalene/Chloroalkane/Chloroalkene
jgi|Cersu1|85490	Cersu1	K13953	330.03	466.4	1.3e-139	alcohol dehydrogenase, propanol-preferring [EC:1.1.1.1]	alcohol dehydrogenase (enzymeID e0023)	Oxidoreductases	Naphthalene/Chloroalkane/Chloroalkene
jgi|Clasph1|6146	Clasph1	K13953	330.03	412	4.1e-123	alcohol dehydrogenase, propanol-preferring [EC:1.1.1.1]	alcohol dehydrogenase (enzymeID e0023)	Oxidoreductases	Naphthalene/Chloroalkane/Chloroalkene
jgi|Clasph1|6938	Clasph1	K13953	330.03	476.2	1.4e-142	alcohol dehydrogenase, propanol-preferring [EC:1.1.1.1]	alcohol dehydrogenase (enzymeID e0023)	Oxidoreductases	Naphthalene/Chloroalkane/Chloroalkene
jgi|Clasph1|7287	Clasph1	K13953	330.03	454.3	6.1e-136	alcohol dehydrogenase, propanol-preferring [EC:1.1.1.1]	alcohol dehydrogenase (enzymeID e0023)	Oxidoreductases	Naphthalene/Chloroalkane/Chloroalkene
jgi|Clasph1|7623	Clasph1	K13953	330.03	379.8	2.3e-113	alcohol dehydrogenase, propanol-preferring [EC:1.1.1.1]	alcohol dehydrogenase (enzymeID e0023)	Oxidoreductases	Naphthalene/Chloroalkane/Chloroalkene
jgi|Clasph1|8554	Clasph1	K13953	330.03	406.7	1.6e-121	alcohol dehydrogenase, propanol-preferring [EC:1.1.1.1]	alcohol dehydrogenase (enzymeID e0023)	Oxidoreductases	Naphthalene/Chloroalkane/Chloroalkene
jgi|Clibor1|1140148	Clibor1	K13953	330.03	482.9	1.3e-144	alcohol dehydrogenase, propanol-preferring [EC:1.1.1.1]	alcohol dehydrogenase (enzymeID e0023)	Oxidoreductases	Naphthalene/Chloroalkane/Chloroalkene
jgi|Clibor1|1165179	Clibor1	K13953	330.03	461.6	3.9e-138	alcohol dehydrogenase, propanol-preferring [EC:1.1.1.1]	alcohol dehydrogenase (enzymeID e0023)	Oxidoreductases	Naphthalene/Chloroalkane/Chloroalkene
jgi|Coclu2|47673	Coclu2	K13953	330.03	336.2	3.8e-100	alcohol dehydrogenase, propanol-preferring [EC:1.1.1.1]	alcohol dehydrogenase (enzymeID e0023)	Oxidoreductases	Naphthalene/Chloroalkane/Chloroalkene
jgi|Coclu2|56934	Coclu2	K13953	330.03	411.4	6.3e-123	alcohol dehydrogenase, propanol-preferring [EC:1.1.1.1]	alcohol dehydrogenase (enzymeID e0023)	Oxidoreductases	Naphthalene/Chloroalkane/Chloroalkene
jgi|Coclu2|36184	Coclu2	K13953	330.03	471.5	3.8e-141	alcohol dehydrogenase, propanol-preferring [EC:1.1.1.1]	alcohol dehydrogenase (enzymeID e0023)	Oxidoreductases	Naphthalene/Chloroalkane/Chloroalkene
jgi|Coclu2|114153	Coclu2	K13953	330.03	347.1	1.9e-103	alcohol dehydrogenase, propanol-preferring [EC:1.1.1.1]	alcohol dehydrogenase (enzymeID e0023)	Oxidoreductases	Naphthalene/Chloroalkane/Chloroalkene
jgi|Coclu2|121998	Coclu2	K13953	330.03	412.1	3.8e-123	alcohol dehydrogenase, propanol-preferring [EC:1.1.1.1]	alcohol dehydrogenase (enzymeID e0023)	Oxidoreductases	Naphthalene/Chloroalkane/Chloroalkene
jgi|Coclu2|138417	Coclu2	K13953	330.03	413.5	1.4e-123	alcohol dehydrogenase, propanol-preferring [EC:1.1.1.1]	alcohol dehydrogenase (enzymeID e0023)	Oxidoreductases	Naphthalene/Chloroalkane/Chloroalkene
jgi|Coclu2|55226	Coclu2	K13953	330.03	402.9	2.4e-120	alcohol dehydrogenase, propanol-preferring [EC:1.1.1.1]	alcohol dehydrogenase (enzymeID e0023)	Oxidoreductases	Naphthalene/Chloroalkane/Chloroalkene
jgi|Densp1|859290	Densp1	K13953	330.03	457.2	7.9e-137	alcohol dehydrogenase, propanol-preferring [EC:1.1.1.1]	alcohol dehydrogenase (enzymeID e0023)	Oxidoreductases	Naphthalene/Chloroalkane/Chloroalkene
jgi|Densp1|842766	Densp1	K13953	330.03	441.1	6e-132	alcohol dehydrogenase, propanol-preferring [EC:1.1.1.1]	alcohol dehydrogenase (enzymeID e0023)	Oxidoreductases	Naphthalene/Chloroalkane/Chloroalkene
jgi|Densp1|584960	Densp1	K13953	330.03	449.1	2.3e-134	alcohol dehydrogenase, propanol-preferring [EC:1.1.1.1]	alcohol dehydrogenase (enzymeID e0023)	Oxidoreductases	Naphthalene/Chloroalkane/Chloroalkene
jgi|FoxFo5176|282476	FoxFo5176	K13953	330.03	432.1	3.4e-129	alcohol dehydrogenase, propanol-preferring [EC:1.1.1.1]	alcohol dehydrogenase (enzymeID e0023)	Oxidoreductases	Naphthalene/Chloroalkane/Chloroalkene
jgi|FoxFo5176|329191	FoxFo5176	K13953	330.03	422.3	3.1e-126	alcohol dehydrogenase, propanol-preferring [EC:1.1.1.1]	alcohol dehydrogenase (enzymeID e0023)	Oxidoreductases	Naphthalene/Chloroalkane/Chloroalkene
jgi|FoxFo5176|334310	FoxFo5176	K13953	330.03	430.1	1.3e-128	alcohol dehydrogenase, propanol-preferring [EC:1.1.1.1]	alcohol dehydrogenase (enzymeID e0023)	Oxidoreductases	Naphthalene/Chloroalkane/Chloroalkene
jgi|FoxFo5176|343886	FoxFo5176	K13953	330.03	390.9	1e-116	alcohol dehydrogenase, propanol-preferring [EC:1.1.1.1]	alcohol dehydrogenase (enzymeID e0023)	Oxidoreductases	Naphthalene/Chloroalkane/Chloroalkene
jgi|FoxFo5176|350133	FoxFo5176	K13953	330.03	358.1	8.8e-107	alcohol dehydrogenase, propanol-preferring [EC:1.1.1.1]	alcohol dehydrogenase (enzymeID e0023)	Oxidoreductases	Naphthalene/Chloroalkane/Chloroalkene
jgi|FoxFo5176|399511	FoxFo5176	K13953	330.03	495.7	1.7e-148	alcohol dehydrogenase, propanol-preferring [EC:1.1.1.1]	alcohol dehydrogenase (enzymeID e0023)	Oxidoreductases	Naphthalene/Chloroalkane/Chloroalkene
jgi|FoxFo5176|407090	FoxFo5176	K13953	330.03	474.7	4e-142	alcohol dehydrogenase, propanol-preferring [EC:1.1.1.1]	alcohol dehydrogenase (enzymeID e0023)	Oxidoreductases	Naphthalene/Chloroalkane/Chloroalkene
jgi|FoxFo5176|439348	FoxFo5176	K13953	330.03	406.2	2.4e-121	alcohol dehydrogenase, propanol-preferring [EC:1.1.1.1]	alcohol dehydrogenase (enzymeID e0023)	Oxidoreductases	Naphthalene/Chloroalkane/Chloroalkene
jgi|FoxFo5176|470610	FoxFo5176	K13953	330.03	347.2	1.9e-103	alcohol dehydrogenase, propanol-preferring [EC:1.1.1.1]	alcohol dehydrogenase (enzymeID e0023)	Oxidoreductases	Naphthalene/Chloroalkane/Chloroalkene
jgi|FoxFo5176|470830	FoxFo5176	K13953	330.03	330.7	1.8e-98	alcohol dehydrogenase, propanol-preferring [EC:1.1.1.1]	alcohol dehydrogenase (enzymeID e0023)	Oxidoreductases	Naphthalene/Chloroalkane/Chloroalkene
jgi|FoxFo5176|537518	FoxFo5176	K13953	330.03	386.4	2.4e-115	alcohol dehydrogenase, propanol-preferring [EC:1.1.1.1]	alcohol dehydrogenase (enzymeID e0023)	Oxidoreductases	Naphthalene/Chloroalkane/Chloroalkene
jgi|Galgeo1|21247	Galgeo1	K13953	330.03	474.4	4.9e-142	alcohol dehydrogenase, propanol-preferring [EC:1.1.1.1]	alcohol dehydrogenase (enzymeID e0023)	Oxidoreductases	Naphthalene/Chloroalkane/Chloroalkene
jgi|Galgeo1|21343	Galgeo1	K13953	330.03	474.7	3.9e-142	alcohol dehydrogenase, propanol-preferring [EC:1.1.1.1]	alcohol dehydrogenase (enzymeID e0023)	Oxidoreductases	Naphthalene/Chloroalkane/Chloroalkene
jgi|Galgeo1|28120	Galgeo1	K13953	330.03	463.9	7.4e-139	alcohol dehydrogenase, propanol-preferring [EC:1.1.1.1]	alcohol dehydrogenase (enzymeID e0023)	Oxidoreductases	Naphthalene/Chloroalkane/Chloroalkene
jgi|Galgeo1|40730	Galgeo1	K13953	330.03	444.4	6e-133	alcohol dehydrogenase, propanol-preferring [EC:1.1.1.1]	alcohol dehydrogenase (enzymeID e0023)	Oxidoreductases	Naphthalene/Chloroalkane/Chloroalkene
jgi|Galgeo1|42418	Galgeo1	K13953	330.03	335.8	5.2e-100	alcohol dehydrogenase, propanol-preferring [EC:1.1.1.1]	alcohol dehydrogenase (enzymeID e0023)	Oxidoreductases	Naphthalene/Chloroalkane/Chloroalkene
jgi|Galgeo1|42448	Galgeo1	K13953	330.03	466.8	9.7e-140	alcohol dehydrogenase, propanol-preferring [EC:1.1.1.1]	alcohol dehydrogenase (enzymeID e0023)	Oxidoreductases	Naphthalene/Chloroalkane/Chloroalkene
jgi|Guyne1|1017721	Guyne1	K13953	330.03	436.2	1.9e-130	alcohol dehydrogenase, propanol-preferring [EC:1.1.1.1]	alcohol dehydrogenase (enzymeID e0023)	Oxidoreductases	Naphthalene/Chloroalkane/Chloroalkene
jgi|Guyne1|985772	Guyne1	K13953	330.03	450.1	1.1e-134	alcohol dehydrogenase, propanol-preferring [EC:1.1.1.1]	alcohol dehydrogenase (enzymeID e0023)	Oxidoreductases	Naphthalene/Chloroalkane/Chloroalkene
jgi|Guyne1|899166	Guyne1	K13953	330.03	460.5	8.2e-138	alcohol dehydrogenase, propanol-preferring [EC:1.1.1.1]	alcohol dehydrogenase (enzymeID e0023)	Oxidoreductases	Naphthalene/Chloroalkane/Chloroalkene
jgi|Guyne1|649373	Guyne1	K13953	330.03	464.5	4.8e-139	alcohol dehydrogenase, propanol-preferring [EC:1.1.1.1]	alcohol dehydrogenase (enzymeID e0023)	Oxidoreductases	Naphthalene/Chloroalkane/Chloroalkene
jgi|Hetan2|468081	Hetan2	K13953	330.03	437.6	7.3e-131	alcohol dehydrogenase, propanol-preferring [EC:1.1.1.1]	alcohol dehydrogenase (enzymeID e0023)	Oxidoreductases	Naphthalene/Chloroalkane/Chloroalkene
jgi|Hetan2|447196	Hetan2	K13953	330.03	362	6.1e-108	alcohol dehydrogenase, propanol-preferring [EC:1.1.1.1]	alcohol dehydrogenase (enzymeID e0023)	Oxidoreductases	Naphthalene/Chloroalkane/Chloroalkene
jgi|Hetan2|411209	Hetan2	K13953	330.03	476	1.6e-142	alcohol dehydrogenase, propanol-preferring [EC:1.1.1.1]	alcohol dehydrogenase (enzymeID e0023)	Oxidoreductases	Naphthalene/Chloroalkane/Chloroalkene
jgi|Hypsu1|134497	Hypsu1	K13953	330.03	448.9	2.6e-134	alcohol dehydrogenase, propanol-preferring [EC:1.1.1.1]	alcohol dehydrogenase (enzymeID e0023)	Oxidoreductases	Naphthalene/Chloroalkane/Chloroalkene
jgi|Hypsu1|44081	Hypsu1	K13953	330.03	448.8	2.9e-134	alcohol dehydrogenase, propanol-preferring [EC:1.1.1.1]	alcohol dehydrogenase (enzymeID e0023)	Oxidoreductases	Naphthalene/Chloroalkane/Chloroalkene
jgi|Irplac1|1486615	Irplac1	K13953	330.03	398.2	6.4e-119	alcohol dehydrogenase, propanol-preferring [EC:1.1.1.1]	alcohol dehydrogenase (enzymeID e0023)	Oxidoreductases	Naphthalene/Chloroalkane/Chloroalkene
jgi|Lenedo1|1032586	Lenedo1	K13953	330.03	469.2	1.8e-140	alcohol dehydrogenase, propanol-preferring [EC:1.1.1.1]	alcohol dehydrogenase (enzymeID e0023)	Oxidoreductases	Naphthalene/Chloroalkane/Chloroalkene
jgi|Lenedo1|1050657	Lenedo1	K13953	330.03	459.7	1.4e-137	alcohol dehydrogenase, propanol-preferring [EC:1.1.1.1]	alcohol dehydrogenase (enzymeID e0023)	Oxidoreductases	Naphthalene/Chloroalkane/Chloroalkene
jgi|Lenedo1|1166328	Lenedo1	K13953	330.03	432.8	2e-129	alcohol dehydrogenase, propanol-preferring [EC:1.1.1.1]	alcohol dehydrogenase (enzymeID e0023)	Oxidoreductases	Naphthalene/Chloroalkane/Chloroalkene
jgi|Lenedo1|1167931	Lenedo1	K13953	330.03	332.9	4e-99	alcohol dehydrogenase, propanol-preferring [EC:1.1.1.1]	alcohol dehydrogenase (enzymeID e0023)	Oxidoreductases	Naphthalene/Chloroalkane/Chloroalkene
jgi|Marfi1|953907	Marfi1	K13953	330.03	468.8	2.4e-140	alcohol dehydrogenase, propanol-preferring [EC:1.1.1.1]	alcohol dehydrogenase (enzymeID e0023)	Oxidoreductases	Naphthalene/Chloroalkane/Chloroalkene
jgi|Marfi1|923556	Marfi1	K13953	330.03	459.4	1.8e-137	alcohol dehydrogenase, propanol-preferring [EC:1.1.1.1]	alcohol dehydrogenase (enzymeID e0023)	Oxidoreductases	Naphthalene/Chloroalkane/Chloroalkene
jgi|Marfi1|898039	Marfi1	K13953	330.03	443.7	1e-132	alcohol dehydrogenase, propanol-preferring [EC:1.1.1.1]	alcohol dehydrogenase (enzymeID e0023)	Oxidoreductases	Naphthalene/Chloroalkane/Chloroalkene
jgi|Marfi1|867465	Marfi1	K13953	330.03	437.1	1e-130	alcohol dehydrogenase, propanol-preferring [EC:1.1.1.1]	alcohol dehydrogenase (enzymeID e0023)	Oxidoreductases	Naphthalene/Chloroalkane/Chloroalkene
jgi|Penar1|10889	Penar1	K13953	330.03	403.1	2.1e-120	alcohol dehydrogenase, propanol-preferring [EC:1.1.1.1]	alcohol dehydrogenase (enzymeID e0023)	Oxidoreductases	Naphthalene/Chloroalkane/Chloroalkene
jgi|Penar1|11353	Penar1	K13953	330.03	430.6	9.4e-129	alcohol dehydrogenase, propanol-preferring [EC:1.1.1.1]	alcohol dehydrogenase (enzymeID e0023)	Oxidoreductases	Naphthalene/Chloroalkane/Chloroalkene
jgi|Penar1|2576	Penar1	K13953	330.03	475.9	1.7e-142	alcohol dehydrogenase, propanol-preferring [EC:1.1.1.1]	alcohol dehydrogenase (enzymeID e0023)	Oxidoreductases	Naphthalene/Chloroalkane/Chloroalkene
jgi|Penar1|2961	Penar1	K13953	330.03	391	9.5e-117	alcohol dehydrogenase, propanol-preferring [EC:1.1.1.1]	alcohol dehydrogenase (enzymeID e0023)	Oxidoreductases	Naphthalene/Chloroalkane/Chloroalkene
jgi|Penar1|2984	Penar1	K13953	330.03	378.4	6.3e-113	alcohol dehydrogenase, propanol-preferring [EC:1.1.1.1]	alcohol dehydrogenase (enzymeID e0023)	Oxidoreductases	Naphthalene/Chloroalkane/Chloroalkene
jgi|Penar1|4023	Penar1	K13953	330.03	459.2	2.1e-137	alcohol dehydrogenase, propanol-preferring [EC:1.1.1.1]	alcohol dehydrogenase (enzymeID e0023)	Oxidoreductases	Naphthalene/Chloroalkane/Chloroalkene
jgi|Penar1|4899	Penar1	K13953	330.03	480.7	6.1e-144	alcohol dehydrogenase, propanol-preferring [EC:1.1.1.1]	alcohol dehydrogenase (enzymeID e0023)	Oxidoreductases	Naphthalene/Chloroalkane/Chloroalkene
jgi|Penar1|5412	Penar1	K13953	330.03	420.9	8.4e-126	alcohol dehydrogenase, propanol-preferring [EC:1.1.1.1]	alcohol dehydrogenase (enzymeID e0023)	Oxidoreductases	Naphthalene/Chloroalkane/Chloroalkene
jgi|Penar1|6057	Penar1	K13953	330.03	477.2	7.1e-143	alcohol dehydrogenase, propanol-preferring [EC:1.1.1.1]	alcohol dehydrogenase (enzymeID e0023)	Oxidoreductases	Naphthalene/Chloroalkane/Chloroalkene
jgi|Penar1|6639	Penar1	K13953	330.03	391.3	7.8e-117	alcohol dehydrogenase, propanol-preferring [EC:1.1.1.1]	alcohol dehydrogenase (enzymeID e0023)	Oxidoreductases	Naphthalene/Chloroalkane/Chloroalkene
jgi|Penar1|7231	Penar1	K13953	330.03	360.8	1.4e-107	alcohol dehydrogenase, propanol-preferring [EC:1.1.1.1]	alcohol dehydrogenase (enzymeID e0023)	Oxidoreductases	Naphthalene/Chloroalkane/Chloroalkene
jgi|Penar1|9745	Penar1	K13953	330.03	394.4	9e-118	alcohol dehydrogenase, propanol-preferring [EC:1.1.1.1]	alcohol dehydrogenase (enzymeID e0023)	Oxidoreductases	Naphthalene/Chloroalkane/Chloroalkene
jgi|PenchWisc1_1|137190	PenchWisc1_1	K13953	330.03	390.3	1.6e-116	alcohol dehydrogenase, propanol-preferring [EC:1.1.1.1]	alcohol dehydrogenase (enzymeID e0023)	Oxidoreductases	Naphthalene/Chloroalkane/Chloroalkene
jgi|PenchWisc1_1|137786	PenchWisc1_1	K13953	330.03	480.8	5.6e-144	alcohol dehydrogenase, propanol-preferring [EC:1.1.1.1]	alcohol dehydrogenase (enzymeID e0023)	Oxidoreductases	Naphthalene/Chloroalkane/Chloroalkene
jgi|PenchWisc1_1|138139	PenchWisc1_1	K13953	330.03	466.8	1e-139	alcohol dehydrogenase, propanol-preferring [EC:1.1.1.1]	alcohol dehydrogenase (enzymeID e0023)	Oxidoreductases	Naphthalene/Chloroalkane/Chloroalkene
jgi|PenchWisc1_1|138420	PenchWisc1_1	K13953	330.03	414.1	9.1e-124	alcohol dehydrogenase, propanol-preferring [EC:1.1.1.1]	alcohol dehydrogenase (enzymeID e0023)	Oxidoreductases	Naphthalene/Chloroalkane/Chloroalkene
jgi|PenchWisc1_1|143473	PenchWisc1_1	K13953	330.03	347.9	1.1e-103	alcohol dehydrogenase, propanol-preferring [EC:1.1.1.1]	alcohol dehydrogenase (enzymeID e0023)	Oxidoreductases	Naphthalene/Chloroalkane/Chloroalkene
jgi|PenchWisc1_1|145705	PenchWisc1_1	K13953	330.03	428.9	3.1e-128	alcohol dehydrogenase, propanol-preferring [EC:1.1.1.1]	alcohol dehydrogenase (enzymeID e0023)	Oxidoreductases	Naphthalene/Chloroalkane/Chloroalkene
jgi|PenchWisc1_1|147085	PenchWisc1_1	K13953	330.03	473.5	9.1e-142	alcohol dehydrogenase, propanol-preferring [EC:1.1.1.1]	alcohol dehydrogenase (enzymeID e0023)	Oxidoreductases	Naphthalene/Chloroalkane/Chloroalkene
jgi|PenchWisc1_1|149334	PenchWisc1_1	K13953	330.03	377.1	1.5e-112	alcohol dehydrogenase, propanol-preferring [EC:1.1.1.1]	alcohol dehydrogenase (enzymeID e0023)	Oxidoreductases	Naphthalene/Chloroalkane/Chloroalkene
jgi|Phchr2|2907277	Phchr2	K13953	330.03	474.2	5.5e-142	alcohol dehydrogenase, propanol-preferring [EC:1.1.1.1]	alcohol dehydrogenase (enzymeID e0023)	Oxidoreductases	Naphthalene/Chloroalkane/Chloroalkene
jgi|Phlrad1|145631	Phlrad1	K13953	330.03	463.4	1.1e-138	alcohol dehydrogenase, propanol-preferring [EC:1.1.1.1]	alcohol dehydrogenase (enzymeID e0023)	Oxidoreductases	Naphthalene/Chloroalkane/Chloroalkene
jgi|Phlrad1|145632	Phlrad1	K13953	330.03	462.7	1.7e-138	alcohol dehydrogenase, propanol-preferring [EC:1.1.1.1]	alcohol dehydrogenase (enzymeID e0023)	Oxidoreductases	Naphthalene/Chloroalkane/Chloroalkene
jgi|Phlrad1|145637	Phlrad1	K13953	330.03	468.2	3.6e-140	alcohol dehydrogenase, propanol-preferring [EC:1.1.1.1]	alcohol dehydrogenase (enzymeID e0023)	Oxidoreductases	Naphthalene/Chloroalkane/Chloroalkene
jgi|Pleery1|1559825	Pleery1	K13953	330.03	459.6	1.6e-137	alcohol dehydrogenase, propanol-preferring [EC:1.1.1.1]	alcohol dehydrogenase (enzymeID e0023)	Oxidoreductases	Naphthalene/Chloroalkane/Chloroalkene
jgi|Pleery1|986803	Pleery1	K13953	330.03	446.3	1.6e-133	alcohol dehydrogenase, propanol-preferring [EC:1.1.1.1]	alcohol dehydrogenase (enzymeID e0023)	Oxidoreductases	Naphthalene/Chloroalkane/Chloroalkene
jgi|PleosPC9_1|68782	PleosPC9_1	K13953	330.03	432	3.5e-129	alcohol dehydrogenase, propanol-preferring [EC:1.1.1.1]	alcohol dehydrogenase (enzymeID e0023)	Oxidoreductases	Naphthalene/Chloroalkane/Chloroalkene
jgi|PleosPC9_1|116886	PleosPC9_1	K13953	330.03	457.9	4.9e-137	alcohol dehydrogenase, propanol-preferring [EC:1.1.1.1]	alcohol dehydrogenase (enzymeID e0023)	Oxidoreductases	Naphthalene/Chloroalkane/Chloroalkene
jgi|Polsqu1|632616	Polsqu1	K13953	330.03	455.4	2.9e-136	alcohol dehydrogenase, propanol-preferring [EC:1.1.1.1]	alcohol dehydrogenase (enzymeID e0023)	Oxidoreductases	Naphthalene/Chloroalkane/Chloroalkene
jgi|Purli1|2454	Purli1	K13953	330.03	464.5	4.9e-139	alcohol dehydrogenase, propanol-preferring [EC:1.1.1.1]	alcohol dehydrogenase (enzymeID e0023)	Oxidoreductases	Naphthalene/Chloroalkane/Chloroalkene
jgi|Purli1|4309	Purli1	K13953	330.03	344.1	1.5e-102	alcohol dehydrogenase, propanol-preferring [EC:1.1.1.1]	alcohol dehydrogenase (enzymeID e0023)	Oxidoreductases	Naphthalene/Chloroalkane/Chloroalkene
jgi|Purli1|4641	Purli1	K13953	330.03	381.5	7.5e-114	alcohol dehydrogenase, propanol-preferring [EC:1.1.1.1]	alcohol dehydrogenase (enzymeID e0023)	Oxidoreductases	Naphthalene/Chloroalkane/Chloroalkene
jgi|Purli1|8601	Purli1	K13953	330.03	472.8	1.5e-141	alcohol dehydrogenase, propanol-preferring [EC:1.1.1.1]	alcohol dehydrogenase (enzymeID e0023)	Oxidoreductases	Naphthalene/Chloroalkane/Chloroalkene
jgi|Schco3|2636349	Schco3	K13953	330.03	461.7	3.4e-138	alcohol dehydrogenase, propanol-preferring [EC:1.1.1.1]	alcohol dehydrogenase (enzymeID e0023)	Oxidoreductases	Naphthalene/Chloroalkane/Chloroalkene
jgi|Schco3|2642124	Schco3	K13953	330.03	468.8	2.5e-140	alcohol dehydrogenase, propanol-preferring [EC:1.1.1.1]	alcohol dehydrogenase (enzymeID e0023)	Oxidoreductases	Naphthalene/Chloroalkane/Chloroalkene
jgi|Trabet1|724612	Trabet1	K13953	330.03	466.9	9.1e-140	alcohol dehydrogenase, propanol-preferring [EC:1.1.1.1]	alcohol dehydrogenase (enzymeID e0023)	Oxidoreductases	Naphthalene/Chloroalkane/Chloroalkene
jgi|Trave1|131096	Trave1	K13953	330.03	461.9	3.1e-138	alcohol dehydrogenase, propanol-preferring [EC:1.1.1.1]	alcohol dehydrogenase (enzymeID e0023)	Oxidoreductases	Naphthalene/Chloroalkane/Chloroalkene
jgi|Trici4|1189338	Trici4	K13953	330.03	470.2	9.4e-141	alcohol dehydrogenase, propanol-preferring [EC:1.1.1.1]	alcohol dehydrogenase (enzymeID e0023)	Oxidoreductases	Naphthalene/Chloroalkane/Chloroalkene
jgi|Trici4|1198302	Trici4	K13953	330.03	351.8	7.4e-105	alcohol dehydrogenase, propanol-preferring [EC:1.1.1.1]	alcohol dehydrogenase (enzymeID e0023)	Oxidoreductases	Naphthalene/Chloroalkane/Chloroalkene
jgi|Trici4|1135546	Trici4	K13953	330.03	438.5	3.8e-131	alcohol dehydrogenase, propanol-preferring [EC:1.1.1.1]	alcohol dehydrogenase (enzymeID e0023)	Oxidoreductases	Naphthalene/Chloroalkane/Chloroalkene
jgi|Trici4|1121267	Trici4	K13953	330.03	362.6	3.9e-108	alcohol dehydrogenase, propanol-preferring [EC:1.1.1.1]	alcohol dehydrogenase (enzymeID e0023)	Oxidoreductases	Naphthalene/Chloroalkane/Chloroalkene
jgi|Trici4|1143088	Trici4	K13953	330.03	343.5	2.5e-102	alcohol dehydrogenase, propanol-preferring [EC:1.1.1.1]	alcohol dehydrogenase (enzymeID e0023)	Oxidoreductases	Naphthalene/Chloroalkane/Chloroalkene
jgi|Trici4|1172441	Trici4	K13953	330.03	367.5	1.3e-109	alcohol dehydrogenase, propanol-preferring [EC:1.1.1.1]	alcohol dehydrogenase (enzymeID e0023)	Oxidoreductases	Naphthalene/Chloroalkane/Chloroalkene
jgi|Trihar1|778665	Trihar1	K13953	330.03	444.5	5.6e-133	alcohol dehydrogenase, propanol-preferring [EC:1.1.1.1]	alcohol dehydrogenase (enzymeID e0023)	Oxidoreductases	Naphthalene/Chloroalkane/Chloroalkene
jgi|Trihar1|246579	Trihar1	K13953	330.03	370.5	1.6e-110	alcohol dehydrogenase, propanol-preferring [EC:1.1.1.1]	alcohol dehydrogenase (enzymeID e0023)	Oxidoreductases	Naphthalene/Chloroalkane/Chloroalkene
jgi|Trihar1|247114	Trihar1	K13953	330.03	383.8	1.4e-114	alcohol dehydrogenase, propanol-preferring [EC:1.1.1.1]	alcohol dehydrogenase (enzymeID e0023)	Oxidoreductases	Naphthalene/Chloroalkane/Chloroalkene
jgi|Trihar1|46221	Trihar1	K13953	330.03	391.4	7e-117	alcohol dehydrogenase, propanol-preferring [EC:1.1.1.1]	alcohol dehydrogenase (enzymeID e0023)	Oxidoreductases	Naphthalene/Chloroalkane/Chloroalkene
jgi|Trihar1|850567	Trihar1	K13953	330.03	363.2	2.6e-108	alcohol dehydrogenase, propanol-preferring [EC:1.1.1.1]	alcohol dehydrogenase (enzymeID e0023)	Oxidoreductases	Naphthalene/Chloroalkane/Chloroalkene
jgi|Trihar1|782271	Trihar1	K13953	330.03	482.8	1.4e-144	alcohol dehydrogenase, propanol-preferring [EC:1.1.1.1]	alcohol dehydrogenase (enzymeID e0023)	Oxidoreductases	Naphthalene/Chloroalkane/Chloroalkene
jgi|Trihar1|782351	Trihar1	K13953	330.03	346.4	3.2e-103	alcohol dehydrogenase, propanol-preferring [EC:1.1.1.1]	alcohol dehydrogenase (enzymeID e0023)	Oxidoreductases	Naphthalene/Chloroalkane/Chloroalkene
jgi|Trihar1|782899	Trihar1	K13953	330.03	350.8	1.5e-104	alcohol dehydrogenase, propanol-preferring [EC:1.1.1.1]	alcohol dehydrogenase (enzymeID e0023)	Oxidoreductases	Naphthalene/Chloroalkane/Chloroalkene
jgi|Vuicom1|660139	Vuicom1	K13953	330.03	475.7	2e-142	alcohol dehydrogenase, propanol-preferring [EC:1.1.1.1]	alcohol dehydrogenase (enzymeID e0023)	Oxidoreductases	Naphthalene/Chloroalkane/Chloroalkene
jgi|Vuicom1|802901	Vuicom1	K13953	330.03	342.9	3.6e-102	alcohol dehydrogenase, propanol-preferring [EC:1.1.1.1]	alcohol dehydrogenase (enzymeID e0023)	Oxidoreductases	Naphthalene/Chloroalkane/Chloroalkene
jgi|Abobi1|467303	Abobi1	K00128	598.6	711.2	2e-213	aldehyde dehydrogenase (NAD+) [EC:1.2.1.3]	aldehyde dehydrogenase (NAD+) (enzymeID e0024)	Oxidoreductases	Chloroalkane/Chloroalkene/Dodecanal/Limonene/Pinene
jgi|Abobi1|467313	Abobi1	K00128	598.6	694	3.1e-208	aldehyde dehydrogenase (NAD+) [EC:1.2.1.3]	aldehyde dehydrogenase (NAD+) (enzymeID e0024)	Oxidoreductases	Chloroalkane/Chloroalkene/Dodecanal/Limonene/Pinene
jgi|Abobi1|488194	Abobi1	K00128	598.6	654.6	2.6e-196	aldehyde dehydrogenase (NAD+) [EC:1.2.1.3]	aldehyde dehydrogenase (NAD+) (enzymeID e0024)	Oxidoreductases	Chloroalkane/Chloroalkene/Dodecanal/Limonene/Pinene
jgi|Abobi1|549764	Abobi1	K00128	598.6	632.6	1.2e-189	aldehyde dehydrogenase (NAD+) [EC:1.2.1.3]	aldehyde dehydrogenase (NAD+) (enzymeID e0024)	Oxidoreductases	Chloroalkane/Chloroalkene/Dodecanal/Limonene/Pinene
jgi|Anoalb1|1327387	Anoalb1	K00128	598.6	677.6	2.9e-203	aldehyde dehydrogenase (NAD+) [EC:1.2.1.3]	aldehyde dehydrogenase (NAD+) (enzymeID e0024)	Oxidoreductases	Chloroalkane/Chloroalkene/Dodecanal/Limonene/Pinene
jgi|Anoalb1|2105415	Anoalb1	K00128	598.6	698.3	1.6e-209	aldehyde dehydrogenase (NAD+) [EC:1.2.1.3]	aldehyde dehydrogenase (NAD+) (enzymeID e0024)	Oxidoreductases	Chloroalkane/Chloroalkene/Dodecanal/Limonene/Pinene
jgi|Anoalb1|2162819	Anoalb1	K00128	598.6	678.5	1.6e-203	aldehyde dehydrogenase (NAD+) [EC:1.2.1.3]	aldehyde dehydrogenase (NAD+) (enzymeID e0024)	Oxidoreductases	Chloroalkane/Chloroalkene/Dodecanal/Limonene/Pinene
jgi|Anoalb1|2238668	Anoalb1	K00128	598.6	666.8	5.5e-200	aldehyde dehydrogenase (NAD+) [EC:1.2.1.3]	aldehyde dehydrogenase (NAD+) (enzymeID e0024)	Oxidoreductases	Chloroalkane/Chloroalkene/Dodecanal/Limonene/Pinene
jgi|Armbor1|1765097	Armbor1	K00128	598.6	648.9	1.4e-194	aldehyde dehydrogenase (NAD+) [EC:1.2.1.3]	aldehyde dehydrogenase (NAD+) (enzymeID e0024)	Oxidoreductases	Chloroalkane/Chloroalkene/Dodecanal/Limonene/Pinene
jgi|Armbor1|1899205	Armbor1	K00128	598.6	660.9	3.2e-198	aldehyde dehydrogenase (NAD+) [EC:1.2.1.3]	aldehyde dehydrogenase (NAD+) (enzymeID e0024)	Oxidoreductases	Chloroalkane/Chloroalkene/Dodecanal/Limonene/Pinene
jgi|Armbor1|1927219	Armbor1	K00128	598.6	645.7	1.3e-193	aldehyde dehydrogenase (NAD+) [EC:1.2.1.3]	aldehyde dehydrogenase (NAD+) (enzymeID e0024)	Oxidoreductases	Chloroalkane/Chloroalkene/Dodecanal/Limonene/Pinene
jgi|Armbor1|2035363	Armbor1	K00128	598.6	656.8	5.8e-197	aldehyde dehydrogenase (NAD+) [EC:1.2.1.3]	aldehyde dehydrogenase (NAD+) (enzymeID e0024)	Oxidoreductases	Chloroalkane/Chloroalkene/Dodecanal/Limonene/Pinene
jgi|Armbor1|522205	Armbor1	K00128	598.6	657.4	3.7e-197	aldehyde dehydrogenase (NAD+) [EC:1.2.1.3]	aldehyde dehydrogenase (NAD+) (enzymeID e0024)	Oxidoreductases	Chloroalkane/Chloroalkene/Dodecanal/Limonene/Pinene
jgi|Armbor1|534101	Armbor1	K00128	598.6	692.8	7.5e-208	aldehyde dehydrogenase (NAD+) [EC:1.2.1.3]	aldehyde dehydrogenase (NAD+) (enzymeID e0024)	Oxidoreductases	Chloroalkane/Chloroalkene/Dodecanal/Limonene/Pinene
jgi|Armcep1|18812	Armcep1	K00128	598.6	655.8	1.2e-196	aldehyde dehydrogenase (NAD+) [EC:1.2.1.3]	aldehyde dehydrogenase (NAD+) (enzymeID e0024)	Oxidoreductases	Chloroalkane/Chloroalkene/Dodecanal/Limonene/Pinene
jgi|Armcep1|18817	Armcep1	K00128	598.6	642.3	1.3e-192	aldehyde dehydrogenase (NAD+) [EC:1.2.1.3]	aldehyde dehydrogenase (NAD+) (enzymeID e0024)	Oxidoreductases	Chloroalkane/Chloroalkene/Dodecanal/Limonene/Pinene
jgi|Armcep1|1913	Armcep1	K00128	598.6	660	6.3e-198	aldehyde dehydrogenase (NAD+) [EC:1.2.1.3]	aldehyde dehydrogenase (NAD+) (enzymeID e0024)	Oxidoreductases	Chloroalkane/Chloroalkene/Dodecanal/Limonene/Pinene
jgi|Armcep1|418	Armcep1	K00128	598.6	692.5	8.8e-208	aldehyde dehydrogenase (NAD+) [EC:1.2.1.3]	aldehyde dehydrogenase (NAD+) (enzymeID e0024)	Oxidoreductases	Chloroalkane/Chloroalkene/Dodecanal/Limonene/Pinene
jgi|Armcep1|5888	Armcep1	K00128	598.6	665.8	1.1e-199	aldehyde dehydrogenase (NAD+) [EC:1.2.1.3]	aldehyde dehydrogenase (NAD+) (enzymeID e0024)	Oxidoreductases	Chloroalkane/Chloroalkene/Dodecanal/Limonene/Pinene
jgi|Armcep1|9969	Armcep1	K00128	598.6	645.7	1.3e-193	aldehyde dehydrogenase (NAD+) [EC:1.2.1.3]	aldehyde dehydrogenase (NAD+) (enzymeID e0024)	Oxidoreductases	Chloroalkane/Chloroalkene/Dodecanal/Limonene/Pinene
jgi|Armect1|1251908	Armect1	K00128	598.6	653.7	4.8e-196	aldehyde dehydrogenase (NAD+) [EC:1.2.1.3]	aldehyde dehydrogenase (NAD+) (enzymeID e0024)	Oxidoreductases	Chloroalkane/Chloroalkene/Dodecanal/Limonene/Pinene
jgi|Armect1|1359636	Armect1	K00128	598.6	660.6	4e-198	aldehyde dehydrogenase (NAD+) [EC:1.2.1.3]	aldehyde dehydrogenase (NAD+) (enzymeID e0024)	Oxidoreductases	Chloroalkane/Chloroalkene/Dodecanal/Limonene/Pinene
jgi|Armect1|1388352	Armect1	K00128	598.6	685.2	1.5e-205	aldehyde dehydrogenase (NAD+) [EC:1.2.1.3]	aldehyde dehydrogenase (NAD+) (enzymeID e0024)	Oxidoreductases	Chloroalkane/Chloroalkene/Dodecanal/Limonene/Pinene
jgi|Armect1|1395453	Armect1	K00128	598.6	648.7	1.6e-194	aldehyde dehydrogenase (NAD+) [EC:1.2.1.3]	aldehyde dehydrogenase (NAD+) (enzymeID e0024)	Oxidoreductases	Chloroalkane/Chloroalkene/Dodecanal/Limonene/Pinene
jgi|Armect1|209007	Armect1	K00128	598.6	653.2	6.9e-196	aldehyde dehydrogenase (NAD+) [EC:1.2.1.3]	aldehyde dehydrogenase (NAD+) (enzymeID e0024)	Oxidoreductases	Chloroalkane/Chloroalkene/Dodecanal/Limonene/Pinene
jgi|Armect1|209115	Armect1	K00128	598.6	668.2	2e-200	aldehyde dehydrogenase (NAD+) [EC:1.2.1.3]	aldehyde dehydrogenase (NAD+) (enzymeID e0024)	Oxidoreductases	Chloroalkane/Chloroalkene/Dodecanal/Limonene/Pinene
jgi|Armga1|1005854	Armga1	K00128	598.6	644.2	3.7e-193	aldehyde dehydrogenase (NAD+) [EC:1.2.1.3]	aldehyde dehydrogenase (NAD+) (enzymeID e0024)	Oxidoreductases	Chloroalkane/Chloroalkene/Dodecanal/Limonene/Pinene
jgi|Armga1|1010487	Armga1	K00128	598.6	666.6	6.3e-200	aldehyde dehydrogenase (NAD+) [EC:1.2.1.3]	aldehyde dehydrogenase (NAD+) (enzymeID e0024)	Oxidoreductases	Chloroalkane/Chloroalkene/Dodecanal/Limonene/Pinene
jgi|Armga1|1011968	Armga1	K00128	598.6	661	3.1e-198	aldehyde dehydrogenase (NAD+) [EC:1.2.1.3]	aldehyde dehydrogenase (NAD+) (enzymeID e0024)	Oxidoreductases	Chloroalkane/Chloroalkene/Dodecanal/Limonene/Pinene
jgi|Armga1|997224	Armga1	K00128	598.6	690.9	2.7e-207	aldehyde dehydrogenase (NAD+) [EC:1.2.1.3]	aldehyde dehydrogenase (NAD+) (enzymeID e0024)	Oxidoreductases	Chloroalkane/Chloroalkene/Dodecanal/Limonene/Pinene
jgi|Armga1|1019093	Armga1	K00128	598.6	648.2	2.2e-194	aldehyde dehydrogenase (NAD+) [EC:1.2.1.3]	aldehyde dehydrogenase (NAD+) (enzymeID e0024)	Oxidoreductases	Chloroalkane/Chloroalkene/Dodecanal/Limonene/Pinene
jgi|Armga1|1018850	Armga1	K00128	598.6	658.7	1.6e-197	aldehyde dehydrogenase (NAD+) [EC:1.2.1.3]	aldehyde dehydrogenase (NAD+) (enzymeID e0024)	Oxidoreductases	Chloroalkane/Chloroalkene/Dodecanal/Limonene/Pinene
jgi|Armga1|1018855	Armga1	K00128	598.6	659.4	9.4e-198	aldehyde dehydrogenase (NAD+) [EC:1.2.1.3]	aldehyde dehydrogenase (NAD+) (enzymeID e0024)	Oxidoreductases	Chloroalkane/Chloroalkene/Dodecanal/Limonene/Pinene
jgi|Armlut1|1187883	Armlut1	K00128	598.6	687.2	3.7e-206	aldehyde dehydrogenase (NAD+) [EC:1.2.1.3]	aldehyde dehydrogenase (NAD+) (enzymeID e0024)	Oxidoreductases	Chloroalkane/Chloroalkene/Dodecanal/Limonene/Pinene
jgi|Armlut1|1192330	Armlut1	K00128	598.6	644.8	2.5e-193	aldehyde dehydrogenase (NAD+) [EC:1.2.1.3]	aldehyde dehydrogenase (NAD+) (enzymeID e0024)	Oxidoreductases	Chloroalkane/Chloroalkene/Dodecanal/Limonene/Pinene
jgi|Armlut1|1320065	Armlut1	K00128	598.6	638.1	2.6e-191	aldehyde dehydrogenase (NAD+) [EC:1.2.1.3]	aldehyde dehydrogenase (NAD+) (enzymeID e0024)	Oxidoreductases	Chloroalkane/Chloroalkene/Dodecanal/Limonene/Pinene
jgi|Armlut1|1346231	Armlut1	K00128	598.6	659.6	8.1e-198	aldehyde dehydrogenase (NAD+) [EC:1.2.1.3]	aldehyde dehydrogenase (NAD+) (enzymeID e0024)	Oxidoreductases	Chloroalkane/Chloroalkene/Dodecanal/Limonene/Pinene
jgi|Armlut1|1346567	Armlut1	K00128	598.6	653.3	6.6e-196	aldehyde dehydrogenase (NAD+) [EC:1.2.1.3]	aldehyde dehydrogenase (NAD+) (enzymeID e0024)	Oxidoreductases	Chloroalkane/Chloroalkene/Dodecanal/Limonene/Pinene
jgi|Armlut1|243831	Armlut1	K00128	598.6	650.7	4.1e-195	aldehyde dehydrogenase (NAD+) [EC:1.2.1.3]	aldehyde dehydrogenase (NAD+) (enzymeID e0024)	Oxidoreductases	Chloroalkane/Chloroalkene/Dodecanal/Limonene/Pinene
jgi|Armmel1|1037884	Armmel1	K00128	598.6	660	6.2e-198	aldehyde dehydrogenase (NAD+) [EC:1.2.1.3]	aldehyde dehydrogenase (NAD+) (enzymeID e0024)	Oxidoreductases	Chloroalkane/Chloroalkene/Dodecanal/Limonene/Pinene
jgi|Armmel1|1046673	Armmel1	K00128	598.6	643.1	7.7e-193	aldehyde dehydrogenase (NAD+) [EC:1.2.1.3]	aldehyde dehydrogenase (NAD+) (enzymeID e0024)	Oxidoreductases	Chloroalkane/Chloroalkene/Dodecanal/Limonene/Pinene
jgi|Armmel1|1066924	Armmel1	K00128	598.6	657.7	3.1e-197	aldehyde dehydrogenase (NAD+) [EC:1.2.1.3]	aldehyde dehydrogenase (NAD+) (enzymeID e0024)	Oxidoreductases	Chloroalkane/Chloroalkene/Dodecanal/Limonene/Pinene
jgi|Armmel1|1105403	Armmel1	K00128	598.6	690.7	3.2e-207	aldehyde dehydrogenase (NAD+) [EC:1.2.1.3]	aldehyde dehydrogenase (NAD+) (enzymeID e0024)	Oxidoreductases	Chloroalkane/Chloroalkene/Dodecanal/Limonene/Pinene
jgi|Armmel1|1129803	Armmel1	K00128	598.6	661.6	2e-198	aldehyde dehydrogenase (NAD+) [EC:1.2.1.3]	aldehyde dehydrogenase (NAD+) (enzymeID e0024)	Oxidoreductases	Chloroalkane/Chloroalkene/Dodecanal/Limonene/Pinene
jgi|Armmel1|1142521	Armmel1	K00128	598.6	650.1	6.3e-195	aldehyde dehydrogenase (NAD+) [EC:1.2.1.3]	aldehyde dehydrogenase (NAD+) (enzymeID e0024)	Oxidoreductases	Chloroalkane/Chloroalkene/Dodecanal/Limonene/Pinene
jgi|Armmel1|1145472	Armmel1	K00128	598.6	652.9	8.5e-196	aldehyde dehydrogenase (NAD+) [EC:1.2.1.3]	aldehyde dehydrogenase (NAD+) (enzymeID e0024)	Oxidoreductases	Chloroalkane/Chloroalkene/Dodecanal/Limonene/Pinene
jgi|Armost1|873906	Armost1	K00128	598.6	661.5	2.1e-198	aldehyde dehydrogenase (NAD+) [EC:1.2.1.3]	aldehyde dehydrogenase (NAD+) (enzymeID e0024)	Oxidoreductases	Chloroalkane/Chloroalkene/Dodecanal/Limonene/Pinene
jgi|Armost1|953010	Armost1	K00128	598.6	646.6	7e-194	aldehyde dehydrogenase (NAD+) [EC:1.2.1.3]	aldehyde dehydrogenase (NAD+) (enzymeID e0024)	Oxidoreductases	Chloroalkane/Chloroalkene/Dodecanal/Limonene/Pinene
jgi|Armost1|954840	Armost1	K00128	598.6	692.8	7.5e-208	aldehyde dehydrogenase (NAD+) [EC:1.2.1.3]	aldehyde dehydrogenase (NAD+) (enzymeID e0024)	Oxidoreductases	Chloroalkane/Chloroalkene/Dodecanal/Limonene/Pinene
jgi|Armost1|994764	Armost1	K00128	598.6	648.5	1.8e-194	aldehyde dehydrogenase (NAD+) [EC:1.2.1.3]	aldehyde dehydrogenase (NAD+) (enzymeID e0024)	Oxidoreductases	Chloroalkane/Chloroalkene/Dodecanal/Limonene/Pinene
jgi|Armost1|1017172	Armost1	K00128	598.6	655.8	1.1e-196	aldehyde dehydrogenase (NAD+) [EC:1.2.1.3]	aldehyde dehydrogenase (NAD+) (enzymeID e0024)	Oxidoreductases	Chloroalkane/Chloroalkene/Dodecanal/Limonene/Pinene
jgi|Armost1|958504	Armost1	K00128	598.6	662.4	1.1e-198	aldehyde dehydrogenase (NAD+) [EC:1.2.1.3]	aldehyde dehydrogenase (NAD+) (enzymeID e0024)	Oxidoreductases	Chloroalkane/Chloroalkene/Dodecanal/Limonene/Pinene
jgi|Armosto1|252782	Armosto1	K00128	598.6	657.7	3e-197	aldehyde dehydrogenase (NAD+) [EC:1.2.1.3]	aldehyde dehydrogenase (NAD+) (enzymeID e0024)	Oxidoreductases	Chloroalkane/Chloroalkene/Dodecanal/Limonene/Pinene
jgi|Armosto1|252795	Armosto1	K00128	598.6	643.6	5.7e-193	aldehyde dehydrogenase (NAD+) [EC:1.2.1.3]	aldehyde dehydrogenase (NAD+) (enzymeID e0024)	Oxidoreductases	Chloroalkane/Chloroalkene/Dodecanal/Limonene/Pinene
jgi|Armosto1|255914	Armosto1	K00128	598.6	692.8	7.5e-208	aldehyde dehydrogenase (NAD+) [EC:1.2.1.3]	aldehyde dehydrogenase (NAD+) (enzymeID e0024)	Oxidoreductases	Chloroalkane/Chloroalkene/Dodecanal/Limonene/Pinene
jgi|Armosto1|258105	Armosto1	K00128	598.6	658.3	2e-197	aldehyde dehydrogenase (NAD+) [EC:1.2.1.3]	aldehyde dehydrogenase (NAD+) (enzymeID e0024)	Oxidoreductases	Chloroalkane/Chloroalkene/Dodecanal/Limonene/Pinene
jgi|Armosto1|263538	Armosto1	K00128	598.6	665.1	1.8e-199	aldehyde dehydrogenase (NAD+) [EC:1.2.1.3]	aldehyde dehydrogenase (NAD+) (enzymeID e0024)	Oxidoreductases	Chloroalkane/Chloroalkene/Dodecanal/Limonene/Pinene
jgi|Armtab1|1023389	Armtab1	K00128	598.6	660.6	4.2e-198	aldehyde dehydrogenase (NAD+) [EC:1.2.1.3]	aldehyde dehydrogenase (NAD+) (enzymeID e0024)	Oxidoreductases	Chloroalkane/Chloroalkene/Dodecanal/Limonene/Pinene
jgi|Armtab1|1635560	Armtab1	K00128	598.6	642.5	1.2e-192	aldehyde dehydrogenase (NAD+) [EC:1.2.1.3]	aldehyde dehydrogenase (NAD+) (enzymeID e0024)	Oxidoreductases	Chloroalkane/Chloroalkene/Dodecanal/Limonene/Pinene
jgi|Armtab1|1642012	Armtab1	K00128	598.6	667.6	3e-200	aldehyde dehydrogenase (NAD+) [EC:1.2.1.3]	aldehyde dehydrogenase (NAD+) (enzymeID e0024)	Oxidoreductases	Chloroalkane/Chloroalkene/Dodecanal/Limonene/Pinene
jgi|Armtab1|1705785	Armtab1	K00128	598.6	664.9	2.1e-199	aldehyde dehydrogenase (NAD+) [EC:1.2.1.3]	aldehyde dehydrogenase (NAD+) (enzymeID e0024)	Oxidoreductases	Chloroalkane/Chloroalkene/Dodecanal/Limonene/Pinene
jgi|Armtab1|1766706	Armtab1	K00128	598.6	607.2	5.5e-182	aldehyde dehydrogenase (NAD+) [EC:1.2.1.3]	aldehyde dehydrogenase (NAD+) (enzymeID e0024)	Oxidoreductases	Chloroalkane/Chloroalkene/Dodecanal/Limonene/Pinene
jgi|Armtab1|385743	Armtab1	K00128	598.6	682.3	1.1e-204	aldehyde dehydrogenase (NAD+) [EC:1.2.1.3]	aldehyde dehydrogenase (NAD+) (enzymeID e0024)	Oxidoreductases	Chloroalkane/Chloroalkene/Dodecanal/Limonene/Pinene
jgi|Aspfl2_3|1394405	Aspfl2_3	K00128	598.6	701.3	2e-210	aldehyde dehydrogenase (NAD+) [EC:1.2.1.3]	aldehyde dehydrogenase (NAD+) (enzymeID e0024)	Oxidoreductases	Chloroalkane/Chloroalkene/Dodecanal/Limonene/Pinene
jgi|Aspfl2_3|4614	Aspfl2_3	K00128	598.6	727.2	2.9e-218	aldehyde dehydrogenase (NAD+) [EC:1.2.1.3]	aldehyde dehydrogenase (NAD+) (enzymeID e0024)	Oxidoreductases	Chloroalkane/Chloroalkene/Dodecanal/Limonene/Pinene
jgi|Aspfl2_3|7097	Aspfl2_3	K00128	598.6	689.3	8.4e-207	aldehyde dehydrogenase (NAD+) [EC:1.2.1.3]	aldehyde dehydrogenase (NAD+) (enzymeID e0024)	Oxidoreductases	Chloroalkane/Chloroalkene/Dodecanal/Limonene/Pinene
jgi|Aspgl1|62792	Aspgl1	K00128	598.6	698.8	1.1e-209	aldehyde dehydrogenase (NAD+) [EC:1.2.1.3]	aldehyde dehydrogenase (NAD+) (enzymeID e0024)	Oxidoreductases	Chloroalkane/Chloroalkene/Dodecanal/Limonene/Pinene
jgi|Aspgl1|118344	Aspgl1	K00128	598.6	643.7	5.2e-193	aldehyde dehydrogenase (NAD+) [EC:1.2.1.3]	aldehyde dehydrogenase (NAD+) (enzymeID e0024)	Oxidoreductases	Chloroalkane/Chloroalkene/Dodecanal/Limonene/Pinene
jgi|Aspgl1|60808	Aspgl1	K00128	598.6	708.6	1.2e-212	aldehyde dehydrogenase (NAD+) [EC:1.2.1.3]	aldehyde dehydrogenase (NAD+) (enzymeID e0024)	Oxidoreductases	Chloroalkane/Chloroalkene/Dodecanal/Limonene/Pinene
jgi|Aspgl1|29337	Aspgl1	K00128	598.6	663.1	7.3e-199	aldehyde dehydrogenase (NAD+) [EC:1.2.1.3]	aldehyde dehydrogenase (NAD+) (enzymeID e0024)	Oxidoreductases	Chloroalkane/Chloroalkene/Dodecanal/Limonene/Pinene
jgi|Aspgl1|29508	Aspgl1	K00128	598.6	673.4	5.6e-202	aldehyde dehydrogenase (NAD+) [EC:1.2.1.3]	aldehyde dehydrogenase (NAD+) (enzymeID e0024)	Oxidoreductases	Chloroalkane/Chloroalkene/Dodecanal/Limonene/Pinene
jgi|Aspgl1|53504	Aspgl1	K00128	598.6	725.8	7.9e-218	aldehyde dehydrogenase (NAD+) [EC:1.2.1.3]	aldehyde dehydrogenase (NAD+) (enzymeID e0024)	Oxidoreductases	Chloroalkane/Chloroalkene/Dodecanal/Limonene/Pinene
jgi|Bjead1_1|36737	Bjead1_1	K00128	598.6	657.2	4.4e-197	aldehyde dehydrogenase (NAD+) [EC:1.2.1.3]	aldehyde dehydrogenase (NAD+) (enzymeID e0024)	Oxidoreductases	Chloroalkane/Chloroalkene/Dodecanal/Limonene/Pinene
jgi|Bjead1_1|158881	Bjead1_1	K00128	598.6	651.5	2.3e-195	aldehyde dehydrogenase (NAD+) [EC:1.2.1.3]	aldehyde dehydrogenase (NAD+) (enzymeID e0024)	Oxidoreductases	Chloroalkane/Chloroalkene/Dodecanal/Limonene/Pinene
jgi|Bjead1_1|139440	Bjead1_1	K00128	598.6	623	9.5e-187	aldehyde dehydrogenase (NAD+) [EC:1.2.1.3]	aldehyde dehydrogenase (NAD+) (enzymeID e0024)	Oxidoreductases	Chloroalkane/Chloroalkene/Dodecanal/Limonene/Pinene
jgi|Bjead1_1|43251	Bjead1_1	K00128	598.6	651.4	2.4e-195	aldehyde dehydrogenase (NAD+) [EC:1.2.1.3]	aldehyde dehydrogenase (NAD+) (enzymeID e0024)	Oxidoreductases	Chloroalkane/Chloroalkene/Dodecanal/Limonene/Pinene
jgi|Botdo1_1|296942	Botdo1_1	K00128	598.6	685.5	1.2e-205	aldehyde dehydrogenase (NAD+) [EC:1.2.1.3]	aldehyde dehydrogenase (NAD+) (enzymeID e0024)	Oxidoreductases	Chloroalkane/Chloroalkene/Dodecanal/Limonene/Pinene
jgi|Botdo1_1|289175	Botdo1_1	K00128	598.6	728.6	1.1e-218	aldehyde dehydrogenase (NAD+) [EC:1.2.1.3]	aldehyde dehydrogenase (NAD+) (enzymeID e0024)	Oxidoreductases	Chloroalkane/Chloroalkene/Dodecanal/Limonene/Pinene
jgi|Botdo1_1|287718	Botdo1_1	K00128	598.6	694	3.3e-208	aldehyde dehydrogenase (NAD+) [EC:1.2.1.3]	aldehyde dehydrogenase (NAD+) (enzymeID e0024)	Oxidoreductases	Chloroalkane/Chloroalkene/Dodecanal/Limonene/Pinene
jgi|Cersu1|78973	Cersu1	K00128	598.6	688.5	1.5e-206	aldehyde dehydrogenase (NAD+) [EC:1.2.1.3]	aldehyde dehydrogenase (NAD+) (enzymeID e0024)	Oxidoreductases	Chloroalkane/Chloroalkene/Dodecanal/Limonene/Pinene
jgi|Cersu1|120461	Cersu1	K00128	598.6	686.6	5.4e-206	aldehyde dehydrogenase (NAD+) [EC:1.2.1.3]	aldehyde dehydrogenase (NAD+) (enzymeID e0024)	Oxidoreductases	Chloroalkane/Chloroalkene/Dodecanal/Limonene/Pinene
jgi|Cersu1|80654	Cersu1	K00128	598.6	651.4	2.4e-195	aldehyde dehydrogenase (NAD+) [EC:1.2.1.3]	aldehyde dehydrogenase (NAD+) (enzymeID e0024)	Oxidoreductases	Chloroalkane/Chloroalkene/Dodecanal/Limonene/Pinene
jgi|Cersu1|139148	Cersu1	K00128	598.6	695.7	9.8e-209	aldehyde dehydrogenase (NAD+) [EC:1.2.1.3]	aldehyde dehydrogenase (NAD+) (enzymeID e0024)	Oxidoreductases	Chloroalkane/Chloroalkene/Dodecanal/Limonene/Pinene
jgi|Clasph1|4319	Clasph1	K00128	598.6	662.9	8.3e-199	aldehyde dehydrogenase (NAD+) [EC:1.2.1.3]	aldehyde dehydrogenase (NAD+) (enzymeID e0024)	Oxidoreductases	Chloroalkane/Chloroalkene/Dodecanal/Limonene/Pinene
jgi|Clasph1|5072	Clasph1	K00128	598.6	683	6.5e-205	aldehyde dehydrogenase (NAD+) [EC:1.2.1.3]	aldehyde dehydrogenase (NAD+) (enzymeID e0024)	Oxidoreductases	Chloroalkane/Chloroalkene/Dodecanal/Limonene/Pinene
jgi|Clasph1|6723	Clasph1	K00128	598.6	721.9	1.2e-216	aldehyde dehydrogenase (NAD+) [EC:1.2.1.3]	aldehyde dehydrogenase (NAD+) (enzymeID e0024)	Oxidoreductases	Chloroalkane/Chloroalkene/Dodecanal/Limonene/Pinene
jgi|Clasph1|6805	Clasph1	K00128	598.6	684.4	2.6e-205	aldehyde dehydrogenase (NAD+) [EC:1.2.1.3]	aldehyde dehydrogenase (NAD+) (enzymeID e0024)	Oxidoreductases	Chloroalkane/Chloroalkene/Dodecanal/Limonene/Pinene
jgi|Clasph1|7288	Clasph1	K00128	598.6	726.2	5.8e-218	aldehyde dehydrogenase (NAD+) [EC:1.2.1.3]	aldehyde dehydrogenase (NAD+) (enzymeID e0024)	Oxidoreductases	Chloroalkane/Chloroalkene/Dodecanal/Limonene/Pinene
jgi|Clasph1|7654	Clasph1	K00128	598.6	655.8	1.1e-196	aldehyde dehydrogenase (NAD+) [EC:1.2.1.3]	aldehyde dehydrogenase (NAD+) (enzymeID e0024)	Oxidoreductases	Chloroalkane/Chloroalkene/Dodecanal/Limonene/Pinene
jgi|Clibor1|1138209	Clibor1	K00128	598.6	689.2	9.3e-207	aldehyde dehydrogenase (NAD+) [EC:1.2.1.3]	aldehyde dehydrogenase (NAD+) (enzymeID e0024)	Oxidoreductases	Chloroalkane/Chloroalkene/Dodecanal/Limonene/Pinene
jgi|Clibor1|1141669	Clibor1	K00128	598.6	642.3	1.4e-192	aldehyde dehydrogenase (NAD+) [EC:1.2.1.3]	aldehyde dehydrogenase (NAD+) (enzymeID e0024)	Oxidoreductases	Chloroalkane/Chloroalkene/Dodecanal/Limonene/Pinene
jgi|Coclu2|57229	Coclu2	K00128	598.6	664	3.7e-199	aldehyde dehydrogenase (NAD+) [EC:1.2.1.3]	aldehyde dehydrogenase (NAD+) (enzymeID e0024)	Oxidoreductases	Chloroalkane/Chloroalkene/Dodecanal/Limonene/Pinene
jgi|Coclu2|133326	Coclu2	K00128	598.6	681.9	1.5e-204	aldehyde dehydrogenase (NAD+) [EC:1.2.1.3]	aldehyde dehydrogenase (NAD+) (enzymeID e0024)	Oxidoreductases	Chloroalkane/Chloroalkene/Dodecanal/Limonene/Pinene
jgi|Coclu2|120161	Coclu2	K00128	598.6	734.5	1.8e-220	aldehyde dehydrogenase (NAD+) [EC:1.2.1.3]	aldehyde dehydrogenase (NAD+) (enzymeID e0024)	Oxidoreductases	Chloroalkane/Chloroalkene/Dodecanal/Limonene/Pinene
jgi|Densp1|830963	Densp1	K00128	598.6	637	5.7e-191	aldehyde dehydrogenase (NAD+) [EC:1.2.1.3]	aldehyde dehydrogenase (NAD+) (enzymeID e0024)	Oxidoreductases	Chloroalkane/Chloroalkene/Dodecanal/Limonene/Pinene
jgi|Densp1|243964	Densp1	K00128	598.6	651.7	2e-195	aldehyde dehydrogenase (NAD+) [EC:1.2.1.3]	aldehyde dehydrogenase (NAD+) (enzymeID e0024)	Oxidoreductases	Chloroalkane/Chloroalkene/Dodecanal/Limonene/Pinene
jgi|Densp1|505981	Densp1	K00128	598.6	695.7	9.6e-209	aldehyde dehydrogenase (NAD+) [EC:1.2.1.3]	aldehyde dehydrogenase (NAD+) (enzymeID e0024)	Oxidoreductases	Chloroalkane/Chloroalkene/Dodecanal/Limonene/Pinene
jgi|Densp1|843297	Densp1	K00128	598.6	611.9	2.1e-183	aldehyde dehydrogenase (NAD+) [EC:1.2.1.3]	aldehyde dehydrogenase (NAD+) (enzymeID e0024)	Oxidoreductases	Chloroalkane/Chloroalkene/Dodecanal/Limonene/Pinene
jgi|Densp1|884278	Densp1	K00128	598.6	666.3	7.6e-200	aldehyde dehydrogenase (NAD+) [EC:1.2.1.3]	aldehyde dehydrogenase (NAD+) (enzymeID e0024)	Oxidoreductases	Chloroalkane/Chloroalkene/Dodecanal/Limonene/Pinene
jgi|FoxFo5176|264352	FoxFo5176	K00128	598.6	674.2	3.1e-202	aldehyde dehydrogenase (NAD+) [EC:1.2.1.3]	aldehyde dehydrogenase (NAD+) (enzymeID e0024)	Oxidoreductases	Chloroalkane/Chloroalkene/Dodecanal/Limonene/Pinene
jgi|FoxFo5176|26905	FoxFo5176	K00128	598.6	725.5	9.7e-218	aldehyde dehydrogenase (NAD+) [EC:1.2.1.3]	aldehyde dehydrogenase (NAD+) (enzymeID e0024)	Oxidoreductases	Chloroalkane/Chloroalkene/Dodecanal/Limonene/Pinene
jgi|FoxFo5176|299133	FoxFo5176	K00128	598.6	671.5	2e-201	aldehyde dehydrogenase (NAD+) [EC:1.2.1.3]	aldehyde dehydrogenase (NAD+) (enzymeID e0024)	Oxidoreductases	Chloroalkane/Chloroalkene/Dodecanal/Limonene/Pinene
jgi|FoxFo5176|322182	FoxFo5176	K00128	598.6	679.9	5.7e-204	aldehyde dehydrogenase (NAD+) [EC:1.2.1.3]	aldehyde dehydrogenase (NAD+) (enzymeID e0024)	Oxidoreductases	Chloroalkane/Chloroalkene/Dodecanal/Limonene/Pinene
jgi|FoxFo5176|343036	FoxFo5176	K00128	598.6	631.2	3.1e-189	aldehyde dehydrogenase (NAD+) [EC:1.2.1.3]	aldehyde dehydrogenase (NAD+) (enzymeID e0024)	Oxidoreductases	Chloroalkane/Chloroalkene/Dodecanal/Limonene/Pinene
jgi|FoxFo5176|441789	FoxFo5176	K00128	598.6	1134.9	0	aldehyde dehydrogenase (NAD+) [EC:1.2.1.3]	aldehyde dehydrogenase (NAD+) (enzymeID e0024)	Oxidoreductases	Chloroalkane/Chloroalkene/Dodecanal/Limonene/Pinene
jgi|FoxFo5176|536757	FoxFo5176	K00128	598.6	668.3	1.8e-200	aldehyde dehydrogenase (NAD+) [EC:1.2.1.3]	aldehyde dehydrogenase (NAD+) (enzymeID e0024)	Oxidoreductases	Chloroalkane/Chloroalkene/Dodecanal/Limonene/Pinene
jgi|Galgeo1|28294	Galgeo1	K00128	598.6	666.9	5.1e-200	aldehyde dehydrogenase (NAD+) [EC:1.2.1.3]	aldehyde dehydrogenase (NAD+) (enzymeID e0024)	Oxidoreductases	Chloroalkane/Chloroalkene/Dodecanal/Limonene/Pinene
jgi|Galgeo1|28999	Galgeo1	K00128	598.6	671.9	1.5e-201	aldehyde dehydrogenase (NAD+) [EC:1.2.1.3]	aldehyde dehydrogenase (NAD+) (enzymeID e0024)	Oxidoreductases	Chloroalkane/Chloroalkene/Dodecanal/Limonene/Pinene
jgi|Galgeo1|36499	Galgeo1	K00128	598.6	665.9	1e-199	aldehyde dehydrogenase (NAD+) [EC:1.2.1.3]	aldehyde dehydrogenase (NAD+) (enzymeID e0024)	Oxidoreductases	Chloroalkane/Chloroalkene/Dodecanal/Limonene/Pinene
jgi|Galgeo1|39698	Galgeo1	K00128	598.6	637.2	4.8e-191	aldehyde dehydrogenase (NAD+) [EC:1.2.1.3]	aldehyde dehydrogenase (NAD+) (enzymeID e0024)	Oxidoreductases	Chloroalkane/Chloroalkene/Dodecanal/Limonene/Pinene
jgi|Galgeo1|40118	Galgeo1	K00128	598.6	626.8	6.9e-188	aldehyde dehydrogenase (NAD+) [EC:1.2.1.3]	aldehyde dehydrogenase (NAD+) (enzymeID e0024)	Oxidoreductases	Chloroalkane/Chloroalkene/Dodecanal/Limonene/Pinene
jgi|Guyne1|887838	Guyne1	K00128	598.6	649	1.3e-194	aldehyde dehydrogenase (NAD+) [EC:1.2.1.3]	aldehyde dehydrogenase (NAD+) (enzymeID e0024)	Oxidoreductases	Chloroalkane/Chloroalkene/Dodecanal/Limonene/Pinene
jgi|Guyne1|1058504	Guyne1	K00128	598.6	661.5	2.2e-198	aldehyde dehydrogenase (NAD+) [EC:1.2.1.3]	aldehyde dehydrogenase (NAD+) (enzymeID e0024)	Oxidoreductases	Chloroalkane/Chloroalkene/Dodecanal/Limonene/Pinene
jgi|Guyne1|1011680	Guyne1	K00128	598.6	663.2	6.7e-199	aldehyde dehydrogenase (NAD+) [EC:1.2.1.3]	aldehyde dehydrogenase (NAD+) (enzymeID e0024)	Oxidoreductases	Chloroalkane/Chloroalkene/Dodecanal/Limonene/Pinene
jgi|Guyne1|937203	Guyne1	K00128	598.6	667	4.7e-200	aldehyde dehydrogenase (NAD+) [EC:1.2.1.3]	aldehyde dehydrogenase (NAD+) (enzymeID e0024)	Oxidoreductases	Chloroalkane/Chloroalkene/Dodecanal/Limonene/Pinene
jgi|Guyne1|956819	Guyne1	K00128	598.6	686	8.2e-206	aldehyde dehydrogenase (NAD+) [EC:1.2.1.3]	aldehyde dehydrogenase (NAD+) (enzymeID e0024)	Oxidoreductases	Chloroalkane/Chloroalkene/Dodecanal/Limonene/Pinene
jgi|Hetan2|439152	Hetan2	K00128	598.6	641.4	2.5e-192	aldehyde dehydrogenase (NAD+) [EC:1.2.1.3]	aldehyde dehydrogenase (NAD+) (enzymeID e0024)	Oxidoreductases	Chloroalkane/Chloroalkene/Dodecanal/Limonene/Pinene
jgi|Hetan2|454399	Hetan2	K00128	598.6	662.2	1.4e-198	aldehyde dehydrogenase (NAD+) [EC:1.2.1.3]	aldehyde dehydrogenase (NAD+) (enzymeID e0024)	Oxidoreductases	Chloroalkane/Chloroalkene/Dodecanal/Limonene/Pinene
jgi|Hypsu1|32015	Hypsu1	K00128	598.6	642.5	1.2e-192	aldehyde dehydrogenase (NAD+) [EC:1.2.1.3]	aldehyde dehydrogenase (NAD+) (enzymeID e0024)	Oxidoreductases	Chloroalkane/Chloroalkene/Dodecanal/Limonene/Pinene
jgi|Hypsu1|854876	Hypsu1	K00128	598.6	670.9	3.2e-201	aldehyde dehydrogenase (NAD+) [EC:1.2.1.3]	aldehyde dehydrogenase (NAD+) (enzymeID e0024)	Oxidoreductases	Chloroalkane/Chloroalkene/Dodecanal/Limonene/Pinene
jgi|Hypsu1|46123	Hypsu1	K00128	598.6	673.7	4.5e-202	aldehyde dehydrogenase (NAD+) [EC:1.2.1.3]	aldehyde dehydrogenase (NAD+) (enzymeID e0024)	Oxidoreductases	Chloroalkane/Chloroalkene/Dodecanal/Limonene/Pinene
jgi|Hypsu1|207889	Hypsu1	K00128	598.6	669.5	8.4e-201	aldehyde dehydrogenase (NAD+) [EC:1.2.1.3]	aldehyde dehydrogenase (NAD+) (enzymeID e0024)	Oxidoreductases	Chloroalkane/Chloroalkene/Dodecanal/Limonene/Pinene
jgi|Irplac1|1280330	Irplac1	K00128	598.6	626.4	8.7e-188	aldehyde dehydrogenase (NAD+) [EC:1.2.1.3]	aldehyde dehydrogenase (NAD+) (enzymeID e0024)	Oxidoreductases	Chloroalkane/Chloroalkene/Dodecanal/Limonene/Pinene
jgi|Irplac1|1282213	Irplac1	K00128	598.6	694.5	2.3e-208	aldehyde dehydrogenase (NAD+) [EC:1.2.1.3]	aldehyde dehydrogenase (NAD+) (enzymeID e0024)	Oxidoreductases	Chloroalkane/Chloroalkene/Dodecanal/Limonene/Pinene
jgi|Irplac1|1583000	Irplac1	K00128	598.6	646	1.1e-193	aldehyde dehydrogenase (NAD+) [EC:1.2.1.3]	aldehyde dehydrogenase (NAD+) (enzymeID e0024)	Oxidoreductases	Chloroalkane/Chloroalkene/Dodecanal/Limonene/Pinene
jgi|Irplac1|1588245	Irplac1	K00128	598.6	623.4	7.5e-187	aldehyde dehydrogenase (NAD+) [EC:1.2.1.3]	aldehyde dehydrogenase (NAD+) (enzymeID e0024)	Oxidoreductases	Chloroalkane/Chloroalkene/Dodecanal/Limonene/Pinene
jgi|Lenedo1|1058050	Lenedo1	K00128	598.6	654.5	2.8e-196	aldehyde dehydrogenase (NAD+) [EC:1.2.1.3]	aldehyde dehydrogenase (NAD+) (enzymeID e0024)	Oxidoreductases	Chloroalkane/Chloroalkene/Dodecanal/Limonene/Pinene
jgi|Lenedo1|1072612	Lenedo1	K00128	598.6	678.4	1.7e-203	aldehyde dehydrogenase (NAD+) [EC:1.2.1.3]	aldehyde dehydrogenase (NAD+) (enzymeID e0024)	Oxidoreductases	Chloroalkane/Chloroalkene/Dodecanal/Limonene/Pinene
jgi|Lenedo1|1090634	Lenedo1	K00128	598.6	651.9	1.7e-195	aldehyde dehydrogenase (NAD+) [EC:1.2.1.3]	aldehyde dehydrogenase (NAD+) (enzymeID e0024)	Oxidoreductases	Chloroalkane/Chloroalkene/Dodecanal/Limonene/Pinene
jgi|Lenedo1|1169157	Lenedo1	K00128	598.6	662.5	1.1e-198	aldehyde dehydrogenase (NAD+) [EC:1.2.1.3]	aldehyde dehydrogenase (NAD+) (enzymeID e0024)	Oxidoreductases	Chloroalkane/Chloroalkene/Dodecanal/Limonene/Pinene
jgi|Lenedo1|1239889	Lenedo1	K00128	598.6	682	1.4e-204	aldehyde dehydrogenase (NAD+) [EC:1.2.1.3]	aldehyde dehydrogenase (NAD+) (enzymeID e0024)	Oxidoreductases	Chloroalkane/Chloroalkene/Dodecanal/Limonene/Pinene
jgi|Marfi1|976187	Marfi1	K00128	598.6	646.7	6.6e-194	aldehyde dehydrogenase (NAD+) [EC:1.2.1.3]	aldehyde dehydrogenase (NAD+) (enzymeID e0024)	Oxidoreductases	Chloroalkane/Chloroalkene/Dodecanal/Limonene/Pinene
jgi|Marfi1|976770	Marfi1	K00128	598.6	676.6	5.8e-203	aldehyde dehydrogenase (NAD+) [EC:1.2.1.3]	aldehyde dehydrogenase (NAD+) (enzymeID e0024)	Oxidoreductases	Chloroalkane/Chloroalkene/Dodecanal/Limonene/Pinene
jgi|Marfi1|901616	Marfi1	K00128	598.6	653.2	6.9e-196	aldehyde dehydrogenase (NAD+) [EC:1.2.1.3]	aldehyde dehydrogenase (NAD+) (enzymeID e0024)	Oxidoreductases	Chloroalkane/Chloroalkene/Dodecanal/Limonene/Pinene
jgi|Marfi1|867719	Marfi1	K00128	598.6	653.5	5.8e-196	aldehyde dehydrogenase (NAD+) [EC:1.2.1.3]	aldehyde dehydrogenase (NAD+) (enzymeID e0024)	Oxidoreductases	Chloroalkane/Chloroalkene/Dodecanal/Limonene/Pinene
jgi|Marfi1|1050197	Marfi1	K00128	598.6	663.5	5.3e-199	aldehyde dehydrogenase (NAD+) [EC:1.2.1.3]	aldehyde dehydrogenase (NAD+) (enzymeID e0024)	Oxidoreductases	Chloroalkane/Chloroalkene/Dodecanal/Limonene/Pinene
jgi|Marfi1|1078710	Marfi1	K00128	598.6	665.7	1.2e-199	aldehyde dehydrogenase (NAD+) [EC:1.2.1.3]	aldehyde dehydrogenase (NAD+) (enzymeID e0024)	Oxidoreductases	Chloroalkane/Chloroalkene/Dodecanal/Limonene/Pinene
jgi|Marfi1|980953	Marfi1	K00128	598.6	671.5	2.1e-201	aldehyde dehydrogenase (NAD+) [EC:1.2.1.3]	aldehyde dehydrogenase (NAD+) (enzymeID e0024)	Oxidoreductases	Chloroalkane/Chloroalkene/Dodecanal/Limonene/Pinene
jgi|Marfi1|1078415	Marfi1	K00128	598.6	649.6	8.4e-195	aldehyde dehydrogenase (NAD+) [EC:1.2.1.3]	aldehyde dehydrogenase (NAD+) (enzymeID e0024)	Oxidoreductases	Chloroalkane/Chloroalkene/Dodecanal/Limonene/Pinene
jgi|Marfi1|1004402	Marfi1	K00128	598.6	641.6	2.3e-192	aldehyde dehydrogenase (NAD+) [EC:1.2.1.3]	aldehyde dehydrogenase (NAD+) (enzymeID e0024)	Oxidoreductases	Chloroalkane/Chloroalkene/Dodecanal/Limonene/Pinene
jgi|Marfi1|1007287	Marfi1	K00128	598.6	684.1	3.1e-205	aldehyde dehydrogenase (NAD+) [EC:1.2.1.3]	aldehyde dehydrogenase (NAD+) (enzymeID e0024)	Oxidoreductases	Chloroalkane/Chloroalkene/Dodecanal/Limonene/Pinene
jgi|Marfi1|1006545	Marfi1	K00128	598.6	640.4	5.1e-192	aldehyde dehydrogenase (NAD+) [EC:1.2.1.3]	aldehyde dehydrogenase (NAD+) (enzymeID e0024)	Oxidoreductases	Chloroalkane/Chloroalkene/Dodecanal/Limonene/Pinene
jgi|Marfi1|1021233	Marfi1	K00128	598.6	650.6	4.3e-195	aldehyde dehydrogenase (NAD+) [EC:1.2.1.3]	aldehyde dehydrogenase (NAD+) (enzymeID e0024)	Oxidoreductases	Chloroalkane/Chloroalkene/Dodecanal/Limonene/Pinene
jgi|Marfi1|1035611	Marfi1	K00128	598.6	644.8	2.4e-193	aldehyde dehydrogenase (NAD+) [EC:1.2.1.3]	aldehyde dehydrogenase (NAD+) (enzymeID e0024)	Oxidoreductases	Chloroalkane/Chloroalkene/Dodecanal/Limonene/Pinene
jgi|Muccir1_3|1312177	Muccir1_3	K00128	598.6	659.3	1e-197	aldehyde dehydrogenase (NAD+) [EC:1.2.1.3]	aldehyde dehydrogenase (NAD+) (enzymeID e0024)	Oxidoreductases	Chloroalkane/Chloroalkene/Dodecanal/Limonene/Pinene
jgi|Muccir1_3|1333916	Muccir1_3	K00128	598.6	619.9	8.3e-186	aldehyde dehydrogenase (NAD+) [EC:1.2.1.3]	aldehyde dehydrogenase (NAD+) (enzymeID e0024)	Oxidoreductases	Chloroalkane/Chloroalkene/Dodecanal/Limonene/Pinene
jgi|Muccir1_3|1379194	Muccir1_3	K00128	598.6	699.5	6.7e-210	aldehyde dehydrogenase (NAD+) [EC:1.2.1.3]	aldehyde dehydrogenase (NAD+) (enzymeID e0024)	Oxidoreductases	Chloroalkane/Chloroalkene/Dodecanal/Limonene/Pinene
jgi|Muccir1_3|1461533	Muccir1_3	K00128	598.6	644.7	2.5e-193	aldehyde dehydrogenase (NAD+) [EC:1.2.1.3]	aldehyde dehydrogenase (NAD+) (enzymeID e0024)	Oxidoreductases	Chloroalkane/Chloroalkene/Dodecanal/Limonene/Pinene
jgi|Penar1|10682	Penar1	K00128	598.6	676.4	6.8e-203	aldehyde dehydrogenase (NAD+) [EC:1.2.1.3]	aldehyde dehydrogenase (NAD+) (enzymeID e0024)	Oxidoreductases	Chloroalkane/Chloroalkene/Dodecanal/Limonene/Pinene
jgi|Penar1|1732	Penar1	K00128	598.6	721	2.2e-216	aldehyde dehydrogenase (NAD+) [EC:1.2.1.3]	aldehyde dehydrogenase (NAD+) (enzymeID e0024)	Oxidoreductases	Chloroalkane/Chloroalkene/Dodecanal/Limonene/Pinene
jgi|Penar1|2577	Penar1	K00128	598.6	716.9	3.7e-215	aldehyde dehydrogenase (NAD+) [EC:1.2.1.3]	aldehyde dehydrogenase (NAD+) (enzymeID e0024)	Oxidoreductases	Chloroalkane/Chloroalkene/Dodecanal/Limonene/Pinene
jgi|Penar1|3490	Penar1	K00128	598.6	682	1.4e-204	aldehyde dehydrogenase (NAD+) [EC:1.2.1.3]	aldehyde dehydrogenase (NAD+) (enzymeID e0024)	Oxidoreductases	Chloroalkane/Chloroalkene/Dodecanal/Limonene/Pinene
jgi|Penar1|726	Penar1	K00128	598.6	693.3	5.4e-208	aldehyde dehydrogenase (NAD+) [EC:1.2.1.3]	aldehyde dehydrogenase (NAD+) (enzymeID e0024)	Oxidoreductases	Chloroalkane/Chloroalkene/Dodecanal/Limonene/Pinene
jgi|PenchWisc1_1|136784	PenchWisc1_1	K00128	598.6	720.8	2.5e-216	aldehyde dehydrogenase (NAD+) [EC:1.2.1.3]	aldehyde dehydrogenase (NAD+) (enzymeID e0024)	Oxidoreductases	Chloroalkane/Chloroalkene/Dodecanal/Limonene/Pinene
jgi|PenchWisc1_1|140439	PenchWisc1_1	K00128	598.6	655.6	1.3e-196	aldehyde dehydrogenase (NAD+) [EC:1.2.1.3]	aldehyde dehydrogenase (NAD+) (enzymeID e0024)	Oxidoreductases	Chloroalkane/Chloroalkene/Dodecanal/Limonene/Pinene
jgi|PenchWisc1_1|140443	PenchWisc1_1	K00128	598.6	654	4e-196	aldehyde dehydrogenase (NAD+) [EC:1.2.1.3]	aldehyde dehydrogenase (NAD+) (enzymeID e0024)	Oxidoreductases	Chloroalkane/Chloroalkene/Dodecanal/Limonene/Pinene
jgi|PenchWisc1_1|142749	PenchWisc1_1	K00128	598.6	690.9	2.8e-207	aldehyde dehydrogenase (NAD+) [EC:1.2.1.3]	aldehyde dehydrogenase (NAD+) (enzymeID e0024)	Oxidoreductases	Chloroalkane/Chloroalkene/Dodecanal/Limonene/Pinene
jgi|PenchWisc1_1|144340	PenchWisc1_1	K00128	598.6	645.6	1.4e-193	aldehyde dehydrogenase (NAD+) [EC:1.2.1.3]	aldehyde dehydrogenase (NAD+) (enzymeID e0024)	Oxidoreductases	Chloroalkane/Chloroalkene/Dodecanal/Limonene/Pinene
jgi|PenchWisc1_1|147084	PenchWisc1_1	K00128	598.6	715.6	9.4e-215	aldehyde dehydrogenase (NAD+) [EC:1.2.1.3]	aldehyde dehydrogenase (NAD+) (enzymeID e0024)	Oxidoreductases	Chloroalkane/Chloroalkene/Dodecanal/Limonene/Pinene
jgi|PenchWisc1_1|148917	PenchWisc1_1	K00128	598.6	679.6	7.2e-204	aldehyde dehydrogenase (NAD+) [EC:1.2.1.3]	aldehyde dehydrogenase (NAD+) (enzymeID e0024)	Oxidoreductases	Chloroalkane/Chloroalkene/Dodecanal/Limonene/Pinene
jgi|Phchr2|2895840	Phchr2	K00128	598.6	643.4	6.5e-193	aldehyde dehydrogenase (NAD+) [EC:1.2.1.3]	aldehyde dehydrogenase (NAD+) (enzymeID e0024)	Oxidoreductases	Chloroalkane/Chloroalkene/Dodecanal/Limonene/Pinene
jgi|Phchr2|1350	Phchr2	K00128	598.6	666.5	6.6e-200	aldehyde dehydrogenase (NAD+) [EC:1.2.1.3]	aldehyde dehydrogenase (NAD+) (enzymeID e0024)	Oxidoreductases	Chloroalkane/Chloroalkene/Dodecanal/Limonene/Pinene
jgi|Phchr2|2981181	Phchr2	K00128	598.6	677.1	4.1e-203	aldehyde dehydrogenase (NAD+) [EC:1.2.1.3]	aldehyde dehydrogenase (NAD+) (enzymeID e0024)	Oxidoreductases	Chloroalkane/Chloroalkene/Dodecanal/Limonene/Pinene
jgi|Phchr2|2968494	Phchr2	K00128	598.6	658.1	2.2e-197	aldehyde dehydrogenase (NAD+) [EC:1.2.1.3]	aldehyde dehydrogenase (NAD+) (enzymeID e0024)	Oxidoreductases	Chloroalkane/Chloroalkene/Dodecanal/Limonene/Pinene
jgi|Phchr2|2908585	Phchr2	K00128	598.6	604.6	3.4e-181	aldehyde dehydrogenase (NAD+) [EC:1.2.1.3]	aldehyde dehydrogenase (NAD+) (enzymeID e0024)	Oxidoreductases	Chloroalkane/Chloroalkene/Dodecanal/Limonene/Pinene
jgi|Phchr2|137014	Phchr2	K00128	598.6	695.6	1.1e-208	aldehyde dehydrogenase (NAD+) [EC:1.2.1.3]	aldehyde dehydrogenase (NAD+) (enzymeID e0024)	Oxidoreductases	Chloroalkane/Chloroalkene/Dodecanal/Limonene/Pinene
jgi|Phchr2|3042361	Phchr2	K00128	598.6	599.9	9.6e-180	aldehyde dehydrogenase (NAD+) [EC:1.2.1.3]	aldehyde dehydrogenase (NAD+) (enzymeID e0024)	Oxidoreductases	Chloroalkane/Chloroalkene/Dodecanal/Limonene/Pinene
jgi|Phlrad1|136967	Phlrad1	K00128	598.6	646.6	6.9e-194	aldehyde dehydrogenase (NAD+) [EC:1.2.1.3]	aldehyde dehydrogenase (NAD+) (enzymeID e0024)	Oxidoreductases	Chloroalkane/Chloroalkene/Dodecanal/Limonene/Pinene
jgi|Phlrad1|137454	Phlrad1	K00128	598.6	656.6	6.5e-197	aldehyde dehydrogenase (NAD+) [EC:1.2.1.3]	aldehyde dehydrogenase (NAD+) (enzymeID e0024)	Oxidoreductases	Chloroalkane/Chloroalkene/Dodecanal/Limonene/Pinene
jgi|Phlrad1|137493	Phlrad1	K00128	598.6	658.4	1.8e-197	aldehyde dehydrogenase (NAD+) [EC:1.2.1.3]	aldehyde dehydrogenase (NAD+) (enzymeID e0024)	Oxidoreductases	Chloroalkane/Chloroalkene/Dodecanal/Limonene/Pinene
jgi|Phlrad1|138479	Phlrad1	K00128	598.6	688	2e-206	aldehyde dehydrogenase (NAD+) [EC:1.2.1.3]	aldehyde dehydrogenase (NAD+) (enzymeID e0024)	Oxidoreductases	Chloroalkane/Chloroalkene/Dodecanal/Limonene/Pinene
jgi|Phlrad1|138480	Phlrad1	K00128	598.6	679.2	9.3e-204	aldehyde dehydrogenase (NAD+) [EC:1.2.1.3]	aldehyde dehydrogenase (NAD+) (enzymeID e0024)	Oxidoreductases	Chloroalkane/Chloroalkene/Dodecanal/Limonene/Pinene
jgi|Phlrad1|141201	Phlrad1	K00128	598.6	684.1	3.2e-205	aldehyde dehydrogenase (NAD+) [EC:1.2.1.3]	aldehyde dehydrogenase (NAD+) (enzymeID e0024)	Oxidoreductases	Chloroalkane/Chloroalkene/Dodecanal/Limonene/Pinene
jgi|Phlrad1|141202	Phlrad1	K00128	598.6	684.1	3.2e-205	aldehyde dehydrogenase (NAD+) [EC:1.2.1.3]	aldehyde dehydrogenase (NAD+) (enzymeID e0024)	Oxidoreductases	Chloroalkane/Chloroalkene/Dodecanal/Limonene/Pinene
jgi|Pleery1|1443266	Pleery1	K00128	598.6	649.3	1.1e-194	aldehyde dehydrogenase (NAD+) [EC:1.2.1.3]	aldehyde dehydrogenase (NAD+) (enzymeID e0024)	Oxidoreductases	Chloroalkane/Chloroalkene/Dodecanal/Limonene/Pinene
jgi|Pleery1|1456897	Pleery1	K00128	598.6	673.8	4.2e-202	aldehyde dehydrogenase (NAD+) [EC:1.2.1.3]	aldehyde dehydrogenase (NAD+) (enzymeID e0024)	Oxidoreductases	Chloroalkane/Chloroalkene/Dodecanal/Limonene/Pinene
jgi|Pleery1|1436180	Pleery1	K00128	598.6	654.1	3.8e-196	aldehyde dehydrogenase (NAD+) [EC:1.2.1.3]	aldehyde dehydrogenase (NAD+) (enzymeID e0024)	Oxidoreductases	Chloroalkane/Chloroalkene/Dodecanal/Limonene/Pinene
jgi|PleosPC9_1|62105	PleosPC9_1	K00128	598.6	677.9	2.3e-203	aldehyde dehydrogenase (NAD+) [EC:1.2.1.3]	aldehyde dehydrogenase (NAD+) (enzymeID e0024)	Oxidoreductases	Chloroalkane/Chloroalkene/Dodecanal/Limonene/Pinene
jgi|PleosPC9_1|134253	PleosPC9_1	K00128	598.6	669.7	7.3e-201	aldehyde dehydrogenase (NAD+) [EC:1.2.1.3]	aldehyde dehydrogenase (NAD+) (enzymeID e0024)	Oxidoreductases	Chloroalkane/Chloroalkene/Dodecanal/Limonene/Pinene
jgi|PleosPC9_1|80141	PleosPC9_1	K00128	598.6	668.7	1.4e-200	aldehyde dehydrogenase (NAD+) [EC:1.2.1.3]	aldehyde dehydrogenase (NAD+) (enzymeID e0024)	Oxidoreductases	Chloroalkane/Chloroalkene/Dodecanal/Limonene/Pinene
jgi|PleosPC9_1|83510	PleosPC9_1	K00128	598.6	653.1	7.6e-196	aldehyde dehydrogenase (NAD+) [EC:1.2.1.3]	aldehyde dehydrogenase (NAD+) (enzymeID e0024)	Oxidoreductases	Chloroalkane/Chloroalkene/Dodecanal/Limonene/Pinene
jgi|PleosPC9_1|90285	PleosPC9_1	K00128	598.6	649.3	1e-194	aldehyde dehydrogenase (NAD+) [EC:1.2.1.3]	aldehyde dehydrogenase (NAD+) (enzymeID e0024)	Oxidoreductases	Chloroalkane/Chloroalkene/Dodecanal/Limonene/Pinene
jgi|Polsqu1|565270	Polsqu1	K00128	598.6	654.4	3.1e-196	aldehyde dehydrogenase (NAD+) [EC:1.2.1.3]	aldehyde dehydrogenase (NAD+) (enzymeID e0024)	Oxidoreductases	Chloroalkane/Chloroalkene/Dodecanal/Limonene/Pinene
jgi|Polsqu1|642388	Polsqu1	K00128	598.6	703.4	4.7e-211	aldehyde dehydrogenase (NAD+) [EC:1.2.1.3]	aldehyde dehydrogenase (NAD+) (enzymeID e0024)	Oxidoreductases	Chloroalkane/Chloroalkene/Dodecanal/Limonene/Pinene
jgi|Purli1|10772	Purli1	K00128	598.6	647	5.1e-194	aldehyde dehydrogenase (NAD+) [EC:1.2.1.3]	aldehyde dehydrogenase (NAD+) (enzymeID e0024)	Oxidoreductases	Chloroalkane/Chloroalkene/Dodecanal/Limonene/Pinene
jgi|Purli1|2318	Purli1	K00128	598.6	705.7	9.5e-212	aldehyde dehydrogenase (NAD+) [EC:1.2.1.3]	aldehyde dehydrogenase (NAD+) (enzymeID e0024)	Oxidoreductases	Chloroalkane/Chloroalkene/Dodecanal/Limonene/Pinene
jgi|Purli1|9026	Purli1	K00128	598.6	736.6	4.3e-221	aldehyde dehydrogenase (NAD+) [EC:1.2.1.3]	aldehyde dehydrogenase (NAD+) (enzymeID e0024)	Oxidoreductases	Chloroalkane/Chloroalkene/Dodecanal/Limonene/Pinene
jgi|Purli1|9563	Purli1	K00128	598.6	658.4	1.9e-197	aldehyde dehydrogenase (NAD+) [EC:1.2.1.3]	aldehyde dehydrogenase (NAD+) (enzymeID e0024)	Oxidoreductases	Chloroalkane/Chloroalkene/Dodecanal/Limonene/Pinene
jgi|Schco3|2606953	Schco3	K00128	598.6	688.1	1.9e-206	aldehyde dehydrogenase (NAD+) [EC:1.2.1.3]	aldehyde dehydrogenase (NAD+) (enzymeID e0024)	Oxidoreductases	Chloroalkane/Chloroalkene/Dodecanal/Limonene/Pinene
jgi|Schco3|2622747	Schco3	K00128	598.6	651.3	2.7e-195	aldehyde dehydrogenase (NAD+) [EC:1.2.1.3]	aldehyde dehydrogenase (NAD+) (enzymeID e0024)	Oxidoreductases	Chloroalkane/Chloroalkene/Dodecanal/Limonene/Pinene
jgi|Schco3|1156481	Schco3	K00128	598.6	670.9	3.2e-201	aldehyde dehydrogenase (NAD+) [EC:1.2.1.3]	aldehyde dehydrogenase (NAD+) (enzymeID e0024)	Oxidoreductases	Chloroalkane/Chloroalkene/Dodecanal/Limonene/Pinene
jgi|Trabet1|811713	Trabet1	K00128	598.6	699	9.8e-210	aldehyde dehydrogenase (NAD+) [EC:1.2.1.3]	aldehyde dehydrogenase (NAD+) (enzymeID e0024)	Oxidoreductases	Chloroalkane/Chloroalkene/Dodecanal/Limonene/Pinene
jgi|Trabet1|820691	Trabet1	K00128	598.6	652.6	1.1e-195	aldehyde dehydrogenase (NAD+) [EC:1.2.1.3]	aldehyde dehydrogenase (NAD+) (enzymeID e0024)	Oxidoreductases	Chloroalkane/Chloroalkene/Dodecanal/Limonene/Pinene
jgi|Trabet1|863813	Trabet1	K00128	598.6	644.6	2.8e-193	aldehyde dehydrogenase (NAD+) [EC:1.2.1.3]	aldehyde dehydrogenase (NAD+) (enzymeID e0024)	Oxidoreductases	Chloroalkane/Chloroalkene/Dodecanal/Limonene/Pinene
jgi|Trave1|26150	Trave1	K00128	598.6	698.5	1.4e-209	aldehyde dehydrogenase (NAD+) [EC:1.2.1.3]	aldehyde dehydrogenase (NAD+) (enzymeID e0024)	Oxidoreductases	Chloroalkane/Chloroalkene/Dodecanal/Limonene/Pinene
jgi|Trave1|27280	Trave1	K00128	598.6	655.2	1.8e-196	aldehyde dehydrogenase (NAD+) [EC:1.2.1.3]	aldehyde dehydrogenase (NAD+) (enzymeID e0024)	Oxidoreductases	Chloroalkane/Chloroalkene/Dodecanal/Limonene/Pinene
jgi|Trici4|1118739	Trici4	K00128	598.6	629.9	7.9e-189	aldehyde dehydrogenase (NAD+) [EC:1.2.1.3]	aldehyde dehydrogenase (NAD+) (enzymeID e0024)	Oxidoreductases	Chloroalkane/Chloroalkene/Dodecanal/Limonene/Pinene
jgi|Trici4|1161843	Trici4	K00128	598.6	733.7	3e-220	aldehyde dehydrogenase (NAD+) [EC:1.2.1.3]	aldehyde dehydrogenase (NAD+) (enzymeID e0024)	Oxidoreductases	Chloroalkane/Chloroalkene/Dodecanal/Limonene/Pinene
jgi|Trici4|1127626	Trici4	K00128	598.6	689.9	5.5e-207	aldehyde dehydrogenase (NAD+) [EC:1.2.1.3]	aldehyde dehydrogenase (NAD+) (enzymeID e0024)	Oxidoreductases	Chloroalkane/Chloroalkene/Dodecanal/Limonene/Pinene
jgi|Trici4|1128741	Trici4	K00128	598.6	660.4	4.6e-198	aldehyde dehydrogenase (NAD+) [EC:1.2.1.3]	aldehyde dehydrogenase (NAD+) (enzymeID e0024)	Oxidoreductases	Chloroalkane/Chloroalkene/Dodecanal/Limonene/Pinene
jgi|Trici4|1163680	Trici4	K00128	598.6	689.6	7e-207	aldehyde dehydrogenase (NAD+) [EC:1.2.1.3]	aldehyde dehydrogenase (NAD+) (enzymeID e0024)	Oxidoreductases	Chloroalkane/Chloroalkene/Dodecanal/Limonene/Pinene
jgi|Trihar1|38272	Trihar1	K00128	598.6	701.4	1.9e-210	aldehyde dehydrogenase (NAD+) [EC:1.2.1.3]	aldehyde dehydrogenase (NAD+) (enzymeID e0024)	Oxidoreductases	Chloroalkane/Chloroalkene/Dodecanal/Limonene/Pinene
jgi|Trihar1|748056	Trihar1	K00128	598.6	668.1	2.2e-200	aldehyde dehydrogenase (NAD+) [EC:1.2.1.3]	aldehyde dehydrogenase (NAD+) (enzymeID e0024)	Oxidoreductases	Chloroalkane/Chloroalkene/Dodecanal/Limonene/Pinene
jgi|Trihar1|780267	Trihar1	K00128	598.6	689.4	7.9e-207	aldehyde dehydrogenase (NAD+) [EC:1.2.1.3]	aldehyde dehydrogenase (NAD+) (enzymeID e0024)	Oxidoreductases	Chloroalkane/Chloroalkene/Dodecanal/Limonene/Pinene
jgi|Trihar1|779808	Trihar1	K00128	598.6	736.5	4.5e-221	aldehyde dehydrogenase (NAD+) [EC:1.2.1.3]	aldehyde dehydrogenase (NAD+) (enzymeID e0024)	Oxidoreductases	Chloroalkane/Chloroalkene/Dodecanal/Limonene/Pinene
jgi|Trihar1|81481	Trihar1	K00128	598.6	667.2	3.9e-200	aldehyde dehydrogenase (NAD+) [EC:1.2.1.3]	aldehyde dehydrogenase (NAD+) (enzymeID e0024)	Oxidoreductases	Chloroalkane/Chloroalkene/Dodecanal/Limonene/Pinene
jgi|Trihar1|764665	Trihar1	K00128	598.6	641.3	2.9e-192	aldehyde dehydrogenase (NAD+) [EC:1.2.1.3]	aldehyde dehydrogenase (NAD+) (enzymeID e0024)	Oxidoreductases	Chloroalkane/Chloroalkene/Dodecanal/Limonene/Pinene
jgi|Vuicom1|526866	Vuicom1	K00128	598.6	685.9	9.3e-206	aldehyde dehydrogenase (NAD+) [EC:1.2.1.3]	aldehyde dehydrogenase (NAD+) (enzymeID e0024)	Oxidoreductases	Chloroalkane/Chloroalkene/Dodecanal/Limonene/Pinene
jgi|Vuicom1|661468	Vuicom1	K00128	598.6	690.3	4.2e-207	aldehyde dehydrogenase (NAD+) [EC:1.2.1.3]	aldehyde dehydrogenase (NAD+) (enzymeID e0024)	Oxidoreductases	Chloroalkane/Chloroalkene/Dodecanal/Limonene/Pinene
jgi|Vuicom1|739936	Vuicom1	K00128	598.6	658.5	1.7e-197	aldehyde dehydrogenase (NAD+) [EC:1.2.1.3]	aldehyde dehydrogenase (NAD+) (enzymeID e0024)	Oxidoreductases	Chloroalkane/Chloroalkene/Dodecanal/Limonene/Pinene
jgi|Vuicom1|841180	Vuicom1	K00128	598.6	691.3	2.1e-207	aldehyde dehydrogenase (NAD+) [EC:1.2.1.3]	aldehyde dehydrogenase (NAD+) (enzymeID e0024)	Oxidoreductases	Chloroalkane/Chloroalkene/Dodecanal/Limonene/Pinene
jgi|Abobi1|474178	Abobi1	K14085	783.07	840	1.7e-252	aldehyde dehydrogenase family 7 member A1 [EC:1.2.1.31 1.2.1.8 1.2.1.3]	aldehyde dehydrogenase (NAD+) (enzymeID e0024)	Oxidoreductases	Chloroalkane/Chloroalkene/Dodecanal/Limonene/Pinene
jgi|Anoalb1|2119474	Anoalb1	K14085	783.07	839.6	2.2e-252	aldehyde dehydrogenase family 7 member A1 [EC:1.2.1.31 1.2.1.8 1.2.1.3]	aldehyde dehydrogenase (NAD+) (enzymeID e0024)	Oxidoreductases	Chloroalkane/Chloroalkene/Dodecanal/Limonene/Pinene
jgi|Armbor1|1703320	Armbor1	K14085	783.07	818.3	6.2e-246	aldehyde dehydrogenase family 7 member A1 [EC:1.2.1.31 1.2.1.8 1.2.1.3]	aldehyde dehydrogenase (NAD+) (enzymeID e0024)	Oxidoreductases	Chloroalkane/Chloroalkene/Dodecanal/Limonene/Pinene
jgi|Armbor1|1928582	Armbor1	K14085	783.07	787	1.9e-236	aldehyde dehydrogenase family 7 member A1 [EC:1.2.1.31 1.2.1.8 1.2.1.3]	aldehyde dehydrogenase (NAD+) (enzymeID e0024)	Oxidoreductases	Chloroalkane/Chloroalkene/Dodecanal/Limonene/Pinene
jgi|Armcep1|20204	Armcep1	K14085	783.07	810	2e-243	aldehyde dehydrogenase family 7 member A1 [EC:1.2.1.31 1.2.1.8 1.2.1.3]	aldehyde dehydrogenase (NAD+) (enzymeID e0024)	Oxidoreductases	Chloroalkane/Chloroalkene/Dodecanal/Limonene/Pinene
jgi|Armect1|774197	Armect1	K14085	783.07	812	5.1e-244	aldehyde dehydrogenase family 7 member A1 [EC:1.2.1.31 1.2.1.8 1.2.1.3]	aldehyde dehydrogenase (NAD+) (enzymeID e0024)	Oxidoreductases	Chloroalkane/Chloroalkene/Dodecanal/Limonene/Pinene
jgi|Armga1|1014480	Armga1	K14085	783.07	820.1	1.9e-246	aldehyde dehydrogenase family 7 member A1 [EC:1.2.1.31 1.2.1.8 1.2.1.3]	aldehyde dehydrogenase (NAD+) (enzymeID e0024)	Oxidoreductases	Chloroalkane/Chloroalkene/Dodecanal/Limonene/Pinene
jgi|Armlut1|1154634	Armlut1	K14085	783.07	820.6	1.3e-246	aldehyde dehydrogenase family 7 member A1 [EC:1.2.1.31 1.2.1.8 1.2.1.3]	aldehyde dehydrogenase (NAD+) (enzymeID e0024)	Oxidoreductases	Chloroalkane/Chloroalkene/Dodecanal/Limonene/Pinene
jgi|Armmel1|1036555	Armmel1	K14085	783.07	819.6	2.7e-246	aldehyde dehydrogenase family 7 member A1 [EC:1.2.1.31 1.2.1.8 1.2.1.3]	aldehyde dehydrogenase (NAD+) (enzymeID e0024)	Oxidoreductases	Chloroalkane/Chloroalkene/Dodecanal/Limonene/Pinene
jgi|Armtab1|1533844	Armtab1	K14085	783.07	816.9	1.7e-245	aldehyde dehydrogenase family 7 member A1 [EC:1.2.1.31 1.2.1.8 1.2.1.3]	aldehyde dehydrogenase (NAD+) (enzymeID e0024)	Oxidoreductases	Chloroalkane/Chloroalkene/Dodecanal/Limonene/Pinene
jgi|Bjead1_1|117599	Bjead1_1	K14085	783.07	820.1	1.9e-246	aldehyde dehydrogenase family 7 member A1 [EC:1.2.1.31 1.2.1.8 1.2.1.3]	aldehyde dehydrogenase (NAD+) (enzymeID e0024)	Oxidoreductases	Chloroalkane/Chloroalkene/Dodecanal/Limonene/Pinene
jgi|Cersu1|114907	Cersu1	K14085	783.07	836.3	2.3e-251	aldehyde dehydrogenase family 7 member A1 [EC:1.2.1.31 1.2.1.8 1.2.1.3]	aldehyde dehydrogenase (NAD+) (enzymeID e0024)	Oxidoreductases	Chloroalkane/Chloroalkene/Dodecanal/Limonene/Pinene
jgi|Clibor1|148041	Clibor1	K14085	783.07	811	1e-243	aldehyde dehydrogenase family 7 member A1 [EC:1.2.1.31 1.2.1.8 1.2.1.3]	aldehyde dehydrogenase (NAD+) (enzymeID e0024)	Oxidoreductases	Chloroalkane/Chloroalkene/Dodecanal/Limonene/Pinene
jgi|Densp1|867911	Densp1	K14085	783.07	810.8	1.2e-243	aldehyde dehydrogenase family 7 member A1 [EC:1.2.1.31 1.2.1.8 1.2.1.3]	aldehyde dehydrogenase (NAD+) (enzymeID e0024)	Oxidoreductases	Chloroalkane/Chloroalkene/Dodecanal/Limonene/Pinene
jgi|Guyne1|182833	Guyne1	K14085	783.07	812.6	3.3e-244	aldehyde dehydrogenase family 7 member A1 [EC:1.2.1.31 1.2.1.8 1.2.1.3]	aldehyde dehydrogenase (NAD+) (enzymeID e0024)	Oxidoreductases	Chloroalkane/Chloroalkene/Dodecanal/Limonene/Pinene
jgi|Hetan2|436232	Hetan2	K14085	783.07	838.6	4.5e-252	aldehyde dehydrogenase family 7 member A1 [EC:1.2.1.31 1.2.1.8 1.2.1.3]	aldehyde dehydrogenase (NAD+) (enzymeID e0024)	Oxidoreductases	Chloroalkane/Chloroalkene/Dodecanal/Limonene/Pinene
jgi|Hypsu1|45979	Hypsu1	K14085	783.07	848.4	5.1e-255	aldehyde dehydrogenase family 7 member A1 [EC:1.2.1.31 1.2.1.8 1.2.1.3]	aldehyde dehydrogenase (NAD+) (enzymeID e0024)	Oxidoreductases	Chloroalkane/Chloroalkene/Dodecanal/Limonene/Pinene
jgi|Lenedo1|1176661	Lenedo1	K14085	783.07	833.7	1.4e-250	aldehyde dehydrogenase family 7 member A1 [EC:1.2.1.31 1.2.1.8 1.2.1.3]	aldehyde dehydrogenase (NAD+) (enzymeID e0024)	Oxidoreductases	Chloroalkane/Chloroalkene/Dodecanal/Limonene/Pinene
jgi|Marfi1|911953	Marfi1	K14085	783.07	827.8	8.7e-249	aldehyde dehydrogenase family 7 member A1 [EC:1.2.1.31 1.2.1.8 1.2.1.3]	aldehyde dehydrogenase (NAD+) (enzymeID e0024)	Oxidoreductases	Chloroalkane/Chloroalkene/Dodecanal/Limonene/Pinene
jgi|Muccir1_3|1318697	Muccir1_3	K14085	783.07	879.7	1.7e-264	aldehyde dehydrogenase family 7 member A1 [EC:1.2.1.31 1.2.1.8 1.2.1.3]	aldehyde dehydrogenase (NAD+) (enzymeID e0024)	Oxidoreductases	Chloroalkane/Chloroalkene/Dodecanal/Limonene/Pinene
jgi|Phchr2|3086257	Phchr2	K14085	783.07	826.9	1.5e-248	aldehyde dehydrogenase family 7 member A1 [EC:1.2.1.31 1.2.1.8 1.2.1.3]	aldehyde dehydrogenase (NAD+) (enzymeID e0024)	Oxidoreductases	Chloroalkane/Chloroalkene/Dodecanal/Limonene/Pinene
jgi|Phlrad1|134440	Phlrad1	K14085	783.07	825	5.8e-248	aldehyde dehydrogenase family 7 member A1 [EC:1.2.1.31 1.2.1.8 1.2.1.3]	aldehyde dehydrogenase (NAD+) (enzymeID e0024)	Oxidoreductases	Chloroalkane/Chloroalkene/Dodecanal/Limonene/Pinene
jgi|Pleery1|1449011	Pleery1	K14085	783.07	840.2	1.5e-252	aldehyde dehydrogenase family 7 member A1 [EC:1.2.1.31 1.2.1.8 1.2.1.3]	aldehyde dehydrogenase (NAD+) (enzymeID e0024)	Oxidoreductases	Chloroalkane/Chloroalkene/Dodecanal/Limonene/Pinene
jgi|PleosPC9_1|121873	PleosPC9_1	K14085	783.07	840.3	1.4e-252	aldehyde dehydrogenase family 7 member A1 [EC:1.2.1.31 1.2.1.8 1.2.1.3]	aldehyde dehydrogenase (NAD+) (enzymeID e0024)	Oxidoreductases	Chloroalkane/Chloroalkene/Dodecanal/Limonene/Pinene
jgi|Polsqu1|804564	Polsqu1	K14085	783.07	832.3	3.8e-250	aldehyde dehydrogenase family 7 member A1 [EC:1.2.1.31 1.2.1.8 1.2.1.3]	aldehyde dehydrogenase (NAD+) (enzymeID e0024)	Oxidoreductases	Chloroalkane/Chloroalkene/Dodecanal/Limonene/Pinene
jgi|Schco3|2629080	Schco3	K14085	783.07	829.8	2.1e-249	aldehyde dehydrogenase family 7 member A1 [EC:1.2.1.31 1.2.1.8 1.2.1.3]	aldehyde dehydrogenase (NAD+) (enzymeID e0024)	Oxidoreductases	Chloroalkane/Chloroalkene/Dodecanal/Limonene/Pinene
jgi|Trabet1|817179	Trabet1	K14085	783.07	837	1.4e-251	aldehyde dehydrogenase family 7 member A1 [EC:1.2.1.31 1.2.1.8 1.2.1.3]	aldehyde dehydrogenase (NAD+) (enzymeID e0024)	Oxidoreductases	Chloroalkane/Chloroalkene/Dodecanal/Limonene/Pinene
jgi|Trave1|31575	Trave1	K14085	783.07	838.2	5.9e-252	aldehyde dehydrogenase family 7 member A1 [EC:1.2.1.31 1.2.1.8 1.2.1.3]	aldehyde dehydrogenase (NAD+) (enzymeID e0024)	Oxidoreductases	Chloroalkane/Chloroalkene/Dodecanal/Limonene/Pinene
jgi|Vuicom1|776940	Vuicom1	K14085	783.07	846.4	2.1e-254	aldehyde dehydrogenase family 7 member A1 [EC:1.2.1.31 1.2.1.8 1.2.1.3]	aldehyde dehydrogenase (NAD+) (enzymeID e0024)	Oxidoreductases	Chloroalkane/Chloroalkene/Dodecanal/Limonene/Pinene
jgi|Botdo1_1|296747	Botdo1_1	K01457	383.77	529.3	1.8e-158	allophanate hydrolase [EC:3.5.1.54]	allophanate hydrolase (enzymeID e0534)	Hydrolases	Atrazine
jgi|Botdo1_1|291286	Botdo1_1	K01457	383.77	737.1	2.3e-221	allophanate hydrolase [EC:3.5.1.54]	allophanate hydrolase (enzymeID e0534)	Hydrolases	Atrazine
jgi|Botdo1_1|288748	Botdo1_1	K01457	383.77	462.7	2.8e-138	allophanate hydrolase [EC:3.5.1.54]	allophanate hydrolase (enzymeID e0534)	Hydrolases	Atrazine
jgi|FoxFo5176|541964	FoxFo5176	K01457	383.77	507.1	9.5e-152	allophanate hydrolase [EC:3.5.1.54]	allophanate hydrolase (enzymeID e0534)	Hydrolases	Atrazine
jgi|Galgeo1|36680	Galgeo1	K01457	383.77	713.5	3.3e-214	allophanate hydrolase [EC:3.5.1.54]	allophanate hydrolase (enzymeID e0534)	Hydrolases	Atrazine
jgi|Penar1|3610	Penar1	K01457	383.77	752	7e-226	allophanate hydrolase [EC:3.5.1.54]	allophanate hydrolase (enzymeID e0534)	Hydrolases	Atrazine
jgi|Penar1|5839	Penar1	K01457	383.77	475	5e-142	allophanate hydrolase [EC:3.5.1.54]	allophanate hydrolase (enzymeID e0534)	Hydrolases	Atrazine
jgi|Purli1|3241	Purli1	K01457	383.77	746.9	2.4e-224	allophanate hydrolase [EC:3.5.1.54]	allophanate hydrolase (enzymeID e0534)	Hydrolases	Atrazine
jgi|Purli1|4274	Purli1	K01457	383.77	482.7	2.4e-144	allophanate hydrolase [EC:3.5.1.54]	allophanate hydrolase (enzymeID e0534)	Hydrolases	Atrazine
jgi|Trici4|1184722	Trici4	K01457	383.77	467.5	9.4e-140	allophanate hydrolase [EC:3.5.1.54]	allophanate hydrolase (enzymeID e0534)	Hydrolases	Atrazine
jgi|Trihar1|831435	Trihar1	K01457	383.77	458.6	4.6e-137	allophanate hydrolase [EC:3.5.1.54]	allophanate hydrolase (enzymeID e0534)	Hydrolases	Atrazine
jgi|Trihar1|835218	Trihar1	K01457	383.77	640.4	4.2e-192	allophanate hydrolase [EC:3.5.1.54]	allophanate hydrolase (enzymeID e0534)	Hydrolases	Atrazine
jgi|Abobi1|272579	Abobi1	K01426	288.37	321.9	1.4e-95	amidase [EC:3.5.1.4]	amidase (enzymeID e0068)	Hydrolases	Styrene
jgi|Abobi1|385928	Abobi1	K01426	288.37	325.3	1.3e-96	amidase [EC:3.5.1.4]	amidase (enzymeID e0068)	Hydrolases	Styrene
jgi|Abobi1|386822	Abobi1	K01426	288.37	308.4	1.7e-91	amidase [EC:3.5.1.4]	amidase (enzymeID e0068)	Hydrolases	Styrene
jgi|Abobi1|470154	Abobi1	K01426	288.37	335.2	1.3e-99	amidase [EC:3.5.1.4]	amidase (enzymeID e0068)	Hydrolases	Styrene
jgi|Abobi1|473853	Abobi1	K01426	288.37	423.6	2.3e-126	amidase [EC:3.5.1.4]	amidase (enzymeID e0068)	Hydrolases	Styrene
jgi|Abobi1|473854	Abobi1	K01426	288.37	409.6	3.9e-122	amidase [EC:3.5.1.4]	amidase (enzymeID e0068)	Hydrolases	Styrene
jgi|Abobi1|478793	Abobi1	K01426	288.37	302.9	7.5e-90	amidase [EC:3.5.1.4]	amidase (enzymeID e0068)	Hydrolases	Styrene
jgi|Abobi1|528585	Abobi1	K01426	288.37	291.3	2.4e-86	amidase [EC:3.5.1.4]	amidase (enzymeID e0068)	Hydrolases	Styrene
jgi|Abobi1|551529	Abobi1	K01426	288.37	446.1	3.8e-133	amidase [EC:3.5.1.4]	amidase (enzymeID e0068)	Hydrolases	Styrene
jgi|Abobi1|586696	Abobi1	K01426	288.37	304.2	3.1e-90	amidase [EC:3.5.1.4]	amidase (enzymeID e0068)	Hydrolases	Styrene
jgi|Anoalb1|1441316	Anoalb1	K01426	288.37	312.1	1.3e-92	amidase [EC:3.5.1.4]	amidase (enzymeID e0068)	Hydrolases	Styrene
jgi|Anoalb1|1881293	Anoalb1	K01426	288.37	321.2	2.2e-95	amidase [EC:3.5.1.4]	amidase (enzymeID e0068)	Hydrolases	Styrene
jgi|Anoalb1|2117090	Anoalb1	K01426	288.37	327.7	2.4e-97	amidase [EC:3.5.1.4]	amidase (enzymeID e0068)	Hydrolases	Styrene
jgi|Anoalb1|2154931	Anoalb1	K01426	288.37	355	1.3e-105	amidase [EC:3.5.1.4]	amidase (enzymeID e0068)	Hydrolases	Styrene
jgi|Anoalb1|2209123	Anoalb1	K01426	288.37	336.1	6.9e-100	amidase [EC:3.5.1.4]	amidase (enzymeID e0068)	Hydrolases	Styrene
jgi|Anoalb1|2236595	Anoalb1	K01426	288.37	409.4	4.6e-122	amidase [EC:3.5.1.4]	amidase (enzymeID e0068)	Hydrolases	Styrene
jgi|Anoalb1|2255706	Anoalb1	K01426	288.37	415.7	5.7e-124	amidase [EC:3.5.1.4]	amidase (enzymeID e0068)	Hydrolases	Styrene
jgi|Anoalb1|539698	Anoalb1	K01426	288.37	301.3	2.3e-89	amidase [EC:3.5.1.4]	amidase (enzymeID e0068)	Hydrolases	Styrene
jgi|Armbor1|1773258	Armbor1	K01426	288.37	335.8	8.3e-100	amidase [EC:3.5.1.4]	amidase (enzymeID e0068)	Hydrolases	Styrene
jgi|Armbor1|1830082	Armbor1	K01426	288.37	310.3	4.3e-92	amidase [EC:3.5.1.4]	amidase (enzymeID e0068)	Hydrolases	Styrene
jgi|Armbor1|1888307	Armbor1	K01426	288.37	437.6	1.3e-130	amidase [EC:3.5.1.4]	amidase (enzymeID e0068)	Hydrolases	Styrene
jgi|Armbor1|1895218	Armbor1	K01426	288.37	332.7	7e-99	amidase [EC:3.5.1.4]	amidase (enzymeID e0068)	Hydrolases	Styrene
jgi|Armbor1|1907648	Armbor1	K01426	288.37	295.4	1.4e-87	amidase [EC:3.5.1.4]	amidase (enzymeID e0068)	Hydrolases	Styrene
jgi|Armcep1|12287	Armcep1	K01426	288.37	335.4	1.1e-99	amidase [EC:3.5.1.4]	amidase (enzymeID e0068)	Hydrolases	Styrene
jgi|Armcep1|13108	Armcep1	K01426	288.37	424.4	1.4e-126	amidase [EC:3.5.1.4]	amidase (enzymeID e0068)	Hydrolases	Styrene
jgi|Armcep1|13110	Armcep1	K01426	288.37	429	5.6e-128	amidase [EC:3.5.1.4]	amidase (enzymeID e0068)	Hydrolases	Styrene
jgi|Armcep1|20341	Armcep1	K01426	288.37	334.1	2.8e-99	amidase [EC:3.5.1.4]	amidase (enzymeID e0068)	Hydrolases	Styrene
jgi|Armcep1|7247	Armcep1	K01426	288.37	302	1.4e-89	amidase [EC:3.5.1.4]	amidase (enzymeID e0068)	Hydrolases	Styrene
jgi|Armcep1|7301	Armcep1	K01426	288.37	304	3.4e-90	amidase [EC:3.5.1.4]	amidase (enzymeID e0068)	Hydrolases	Styrene
jgi|Armect1|1259964	Armect1	K01426	288.37	427.4	1.7e-127	amidase [EC:3.5.1.4]	amidase (enzymeID e0068)	Hydrolases	Styrene
jgi|Armect1|1306038	Armect1	K01426	288.37	336.3	6e-100	amidase [EC:3.5.1.4]	amidase (enzymeID e0068)	Hydrolases	Styrene
jgi|Armect1|1328370	Armect1	K01426	288.37	344.4	2.1e-102	amidase [EC:3.5.1.4]	amidase (enzymeID e0068)	Hydrolases	Styrene
jgi|Armect1|1339937	Armect1	K01426	288.37	311.8	1.5e-92	amidase [EC:3.5.1.4]	amidase (enzymeID e0068)	Hydrolases	Styrene
jgi|Armect1|1340359	Armect1	K01426	288.37	303.1	6.6e-90	amidase [EC:3.5.1.4]	amidase (enzymeID e0068)	Hydrolases	Styrene
jgi|Armga1|1041216	Armga1	K01426	288.37	434.9	9.3e-130	amidase [EC:3.5.1.4]	amidase (enzymeID e0068)	Hydrolases	Styrene
jgi|Armga1|1159809	Armga1	K01426	288.37	335.7	8.7e-100	amidase [EC:3.5.1.4]	amidase (enzymeID e0068)	Hydrolases	Styrene
jgi|Armga1|1074683	Armga1	K01426	288.37	303.2	6.2e-90	amidase [EC:3.5.1.4]	amidase (enzymeID e0068)	Hydrolases	Styrene
jgi|Armga1|1008387	Armga1	K01426	288.37	308.6	1.5e-91	amidase [EC:3.5.1.4]	amidase (enzymeID e0068)	Hydrolases	Styrene
jgi|Armga1|1144351	Armga1	K01426	288.37	337.5	2.5e-100	amidase [EC:3.5.1.4]	amidase (enzymeID e0068)	Hydrolases	Styrene
jgi|Armlut1|1069035	Armlut1	K01426	288.37	428.6	7.5e-128	amidase [EC:3.5.1.4]	amidase (enzymeID e0068)	Hydrolases	Styrene
jgi|Armlut1|1070897	Armlut1	K01426	288.37	335.1	1.4e-99	amidase [EC:3.5.1.4]	amidase (enzymeID e0068)	Hydrolases	Styrene
jgi|Armlut1|1307133	Armlut1	K01426	288.37	294.4	2.8e-87	amidase [EC:3.5.1.4]	amidase (enzymeID e0068)	Hydrolases	Styrene
jgi|Armmel1|1021584	Armmel1	K01426	288.37	333.4	4.6e-99	amidase [EC:3.5.1.4]	amidase (enzymeID e0068)	Hydrolases	Styrene
jgi|Armmel1|1055422	Armmel1	K01426	288.37	308.5	1.5e-91	amidase [EC:3.5.1.4]	amidase (enzymeID e0068)	Hydrolases	Styrene
jgi|Armmel1|1104104	Armmel1	K01426	288.37	295.8	1e-87	amidase [EC:3.5.1.4]	amidase (enzymeID e0068)	Hydrolases	Styrene
jgi|Armmel1|437395	Armmel1	K01426	288.37	341	2.2e-101	amidase [EC:3.5.1.4]	amidase (enzymeID e0068)	Hydrolases	Styrene
jgi|Armmel1|925297	Armmel1	K01426	288.37	427.8	1.3e-127	amidase [EC:3.5.1.4]	amidase (enzymeID e0068)	Hydrolases	Styrene
jgi|Armost1|948529	Armost1	K01426	288.37	337.9	1.9e-100	amidase [EC:3.5.1.4]	amidase (enzymeID e0068)	Hydrolases	Styrene
jgi|Armost1|877019	Armost1	K01426	288.37	432	7e-129	amidase [EC:3.5.1.4]	amidase (enzymeID e0068)	Hydrolases	Styrene
jgi|Armost1|988452	Armost1	K01426	288.37	300.4	4.2e-89	amidase [EC:3.5.1.4]	amidase (enzymeID e0068)	Hydrolases	Styrene
jgi|Armost1|547650	Armost1	K01426	288.37	334.8	1.6e-99	amidase [EC:3.5.1.4]	amidase (enzymeID e0068)	Hydrolases	Styrene
jgi|Armosto1|253404	Armosto1	K01426	288.37	427.4	1.6e-127	amidase [EC:3.5.1.4]	amidase (enzymeID e0068)	Hydrolases	Styrene
jgi|Armosto1|253856	Armosto1	K01426	288.37	339.1	8.4e-101	amidase [EC:3.5.1.4]	amidase (enzymeID e0068)	Hydrolases	Styrene
jgi|Armosto1|258905	Armosto1	K01426	288.37	293.6	4.8e-87	amidase [EC:3.5.1.4]	amidase (enzymeID e0068)	Hydrolases	Styrene
jgi|Armosto1|258962	Armosto1	K01426	288.37	307	4.3e-91	amidase [EC:3.5.1.4]	amidase (enzymeID e0068)	Hydrolases	Styrene
jgi|Armtab1|1256851	Armtab1	K01426	288.37	420.7	1.8e-125	amidase [EC:3.5.1.4]	amidase (enzymeID e0068)	Hydrolases	Styrene
jgi|Armtab1|1617666	Armtab1	K01426	288.37	329.4	7.5e-98	amidase [EC:3.5.1.4]	amidase (enzymeID e0068)	Hydrolases	Styrene
jgi|Armtab1|7534	Armtab1	K01426	288.37	337.2	3.1e-100	amidase [EC:3.5.1.4]	amidase (enzymeID e0068)	Hydrolases	Styrene
jgi|Aspfl2_3|1014798	Aspfl2_3	K01426	288.37	316.4	6.1e-94	amidase [EC:3.5.1.4]	amidase (enzymeID e0068)	Hydrolases	Styrene
jgi|Aspfl2_3|10217	Aspfl2_3	K01426	288.37	311.6	1.7e-92	amidase [EC:3.5.1.4]	amidase (enzymeID e0068)	Hydrolases	Styrene
jgi|Aspfl2_3|1047811	Aspfl2_3	K01426	288.37	316.8	4.8e-94	amidase [EC:3.5.1.4]	amidase (enzymeID e0068)	Hydrolases	Styrene
jgi|Aspfl2_3|1257	Aspfl2_3	K01426	288.37	301.9	1.5e-89	amidase [EC:3.5.1.4]	amidase (enzymeID e0068)	Hydrolases	Styrene
jgi|Aspfl2_3|1606039	Aspfl2_3	K01426	288.37	306.7	5.5e-91	amidase [EC:3.5.1.4]	amidase (enzymeID e0068)	Hydrolases	Styrene
jgi|Aspfl2_3|1699	Aspfl2_3	K01426	288.37	311.6	1.8e-92	amidase [EC:3.5.1.4]	amidase (enzymeID e0068)	Hydrolases	Styrene
jgi|Aspfl2_3|1801	Aspfl2_3	K01426	288.37	322.8	7.3e-96	amidase [EC:3.5.1.4]	amidase (enzymeID e0068)	Hydrolases	Styrene
jgi|Aspfl2_3|1846951	Aspfl2_3	K01426	288.37	392.1	7.7e-117	amidase [EC:3.5.1.4]	amidase (enzymeID e0068)	Hydrolases	Styrene
jgi|Aspfl2_3|1904523	Aspfl2_3	K01426	288.37	334.6	2e-99	amidase [EC:3.5.1.4]	amidase (enzymeID e0068)	Hydrolases	Styrene
jgi|Aspfl2_3|1931597	Aspfl2_3	K01426	288.37	385.8	6.6e-115	amidase [EC:3.5.1.4]	amidase (enzymeID e0068)	Hydrolases	Styrene
jgi|Aspfl2_3|2058145	Aspfl2_3	K01426	288.37	341.7	1.4e-101	amidase [EC:3.5.1.4]	amidase (enzymeID e0068)	Hydrolases	Styrene
jgi|Aspfl2_3|2225091	Aspfl2_3	K01426	288.37	318.5	1.5e-94	amidase [EC:3.5.1.4]	amidase (enzymeID e0068)	Hydrolases	Styrene
jgi|Aspfl2_3|2697	Aspfl2_3	K01426	288.37	307	4.2e-91	amidase [EC:3.5.1.4]	amidase (enzymeID e0068)	Hydrolases	Styrene
jgi|Aspfl2_3|6105	Aspfl2_3	K01426	288.37	333.2	5.3e-99	amidase [EC:3.5.1.4]	amidase (enzymeID e0068)	Hydrolases	Styrene
jgi|Aspgl1|42661	Aspgl1	K01426	288.37	292.4	1.1e-86	amidase [EC:3.5.1.4]	amidase (enzymeID e0068)	Hydrolases	Styrene
jgi|Aspgl1|45458	Aspgl1	K01426	288.37	320	5.2e-95	amidase [EC:3.5.1.4]	amidase (enzymeID e0068)	Hydrolases	Styrene
jgi|Aspgl1|65716	Aspgl1	K01426	288.37	310.9	2.9e-92	amidase [EC:3.5.1.4]	amidase (enzymeID e0068)	Hydrolases	Styrene
jgi|Aspgl1|170793	Aspgl1	K01426	288.37	322.1	1.2e-95	amidase [EC:3.5.1.4]	amidase (enzymeID e0068)	Hydrolases	Styrene
jgi|Aspgl1|128416	Aspgl1	K01426	288.37	330.8	2.7e-98	amidase [EC:3.5.1.4]	amidase (enzymeID e0068)	Hydrolases	Styrene
jgi|Aspgl1|67418	Aspgl1	K01426	288.37	290.9	3.3e-86	amidase [EC:3.5.1.4]	amidase (enzymeID e0068)	Hydrolases	Styrene
jgi|Aspgl1|67783	Aspgl1	K01426	288.37	307.2	3.8e-91	amidase [EC:3.5.1.4]	amidase (enzymeID e0068)	Hydrolases	Styrene
jgi|Aspgl1|154705	Aspgl1	K01426	288.37	328.5	1.3e-97	amidase [EC:3.5.1.4]	amidase (enzymeID e0068)	Hydrolases	Styrene
jgi|Aspgl1|76211	Aspgl1	K01426	288.37	341.4	1.7e-101	amidase [EC:3.5.1.4]	amidase (enzymeID e0068)	Hydrolases	Styrene
jgi|Aspgl1|154980	Aspgl1	K01426	288.37	392.8	4.9e-117	amidase [EC:3.5.1.4]	amidase (enzymeID e0068)	Hydrolases	Styrene
jgi|Aspgl1|68803	Aspgl1	K01426	288.37	300.5	4.1e-89	amidase [EC:3.5.1.4]	amidase (enzymeID e0068)	Hydrolases	Styrene
jgi|Aspgl1|38580	Aspgl1	K01426	288.37	345.2	1.2e-102	amidase [EC:3.5.1.4]	amidase (enzymeID e0068)	Hydrolases	Styrene
jgi|Aspgl1|70606	Aspgl1	K01426	288.37	375.3	9.7e-112	amidase [EC:3.5.1.4]	amidase (enzymeID e0068)	Hydrolases	Styrene
jgi|Bjead1_1|46689	Bjead1_1	K01426	288.37	317.2	3.6e-94	amidase [EC:3.5.1.4]	amidase (enzymeID e0068)	Hydrolases	Styrene
jgi|Bjead1_1|101435	Bjead1_1	K01426	288.37	342.3	8.9e-102	amidase [EC:3.5.1.4]	amidase (enzymeID e0068)	Hydrolases	Styrene
jgi|Bjead1_1|58303	Bjead1_1	K01426	288.37	345.5	9.5e-103	amidase [EC:3.5.1.4]	amidase (enzymeID e0068)	Hydrolases	Styrene
jgi|Bjead1_1|468414	Bjead1_1	K01426	288.37	308.2	1.9e-91	amidase [EC:3.5.1.4]	amidase (enzymeID e0068)	Hydrolases	Styrene
jgi|Bjead1_1|60640	Bjead1_1	K01426	288.37	327.7	2.4e-97	amidase [EC:3.5.1.4]	amidase (enzymeID e0068)	Hydrolases	Styrene
jgi|Bjead1_1|115420	Bjead1_1	K01426	288.37	405	1e-120	amidase [EC:3.5.1.4]	amidase (enzymeID e0068)	Hydrolases	Styrene
jgi|Bjead1_1|115303	Bjead1_1	K01426	288.37	409.3	5e-122	amidase [EC:3.5.1.4]	amidase (enzymeID e0068)	Hydrolases	Styrene
jgi|Bjead1_1|41819	Bjead1_1	K01426	288.37	420.9	1.5e-125	amidase [EC:3.5.1.4]	amidase (enzymeID e0068)	Hydrolases	Styrene
jgi|Bjead1_1|122259	Bjead1_1	K01426	288.37	314	3.2e-93	amidase [EC:3.5.1.4]	amidase (enzymeID e0068)	Hydrolases	Styrene
jgi|Botdo1_1|297219	Botdo1_1	K01426	288.37	320.4	3.7e-95	amidase [EC:3.5.1.4]	amidase (enzymeID e0068)	Hydrolases	Styrene
jgi|Botdo1_1|297008	Botdo1_1	K01426	288.37	296.5	6.3e-88	amidase [EC:3.5.1.4]	amidase (enzymeID e0068)	Hydrolases	Styrene
jgi|Botdo1_1|296956	Botdo1_1	K01426	288.37	379.1	6.9e-113	amidase [EC:3.5.1.4]	amidase (enzymeID e0068)	Hydrolases	Styrene
jgi|Botdo1_1|294084	Botdo1_1	K01426	288.37	372.4	7.1e-111	amidase [EC:3.5.1.4]	amidase (enzymeID e0068)	Hydrolases	Styrene
jgi|Botdo1_1|292857	Botdo1_1	K01426	288.37	328.6	1.3e-97	amidase [EC:3.5.1.4]	amidase (enzymeID e0068)	Hydrolases	Styrene
jgi|Botdo1_1|292466	Botdo1_1	K01426	288.37	293.3	6e-87	amidase [EC:3.5.1.4]	amidase (enzymeID e0068)	Hydrolases	Styrene
jgi|Botdo1_1|289574	Botdo1_1	K01426	288.37	305.7	1e-90	amidase [EC:3.5.1.4]	amidase (enzymeID e0068)	Hydrolases	Styrene
jgi|Botdo1_1|287916	Botdo1_1	K01426	288.37	329.5	6.7e-98	amidase [EC:3.5.1.4]	amidase (enzymeID e0068)	Hydrolases	Styrene
jgi|Botdo1_1|287809	Botdo1_1	K01426	288.37	308.6	1.4e-91	amidase [EC:3.5.1.4]	amidase (enzymeID e0068)	Hydrolases	Styrene
jgi|Botdo1_1|286674	Botdo1_1	K01426	288.37	313.3	5.5e-93	amidase [EC:3.5.1.4]	amidase (enzymeID e0068)	Hydrolases	Styrene
jgi|Botdo1_1|286171	Botdo1_1	K01426	288.37	398.2	1.1e-118	amidase [EC:3.5.1.4]	amidase (enzymeID e0068)	Hydrolases	Styrene
jgi|Botdo1_1|285838	Botdo1_1	K01426	288.37	316.3	6.4e-94	amidase [EC:3.5.1.4]	amidase (enzymeID e0068)	Hydrolases	Styrene
jgi|Botdo1_1|285675	Botdo1_1	K01426	288.37	306.1	8e-91	amidase [EC:3.5.1.4]	amidase (enzymeID e0068)	Hydrolases	Styrene
jgi|Botdo1_1|285468	Botdo1_1	K01426	288.37	331.3	1.9e-98	amidase [EC:3.5.1.4]	amidase (enzymeID e0068)	Hydrolases	Styrene
jgi|Botdo1_1|285067	Botdo1_1	K01426	288.37	311.4	2e-92	amidase [EC:3.5.1.4]	amidase (enzymeID e0068)	Hydrolases	Styrene
jgi|Botdo1_1|284996	Botdo1_1	K01426	288.37	343.5	4e-102	amidase [EC:3.5.1.4]	amidase (enzymeID e0068)	Hydrolases	Styrene
jgi|Botdo1_1|284985	Botdo1_1	K01426	288.37	309.9	5.9e-92	amidase [EC:3.5.1.4]	amidase (enzymeID e0068)	Hydrolases	Styrene
jgi|Cersu1|146518	Cersu1	K01426	288.37	319	1e-94	amidase [EC:3.5.1.4]	amidase (enzymeID e0068)	Hydrolases	Styrene
jgi|Cersu1|79624	Cersu1	K01426	288.37	329.2	8.2e-98	amidase [EC:3.5.1.4]	amidase (enzymeID e0068)	Hydrolases	Styrene
jgi|Cersu1|104159	Cersu1	K01426	288.37	322.3	1e-95	amidase [EC:3.5.1.4]	amidase (enzymeID e0068)	Hydrolases	Styrene
jgi|Cersu1|112583	Cersu1	K01426	288.37	439.7	3.1e-131	amidase [EC:3.5.1.4]	amidase (enzymeID e0068)	Hydrolases	Styrene
jgi|Cersu1|46957	Cersu1	K01426	288.37	324.9	1.6e-96	amidase [EC:3.5.1.4]	amidase (enzymeID e0068)	Hydrolases	Styrene
jgi|Cersu1|114758	Cersu1	K01426	288.37	426	4.4e-127	amidase [EC:3.5.1.4]	amidase (enzymeID e0068)	Hydrolases	Styrene
jgi|Cersu1|118670	Cersu1	K01426	288.37	323.5	4.4e-96	amidase [EC:3.5.1.4]	amidase (enzymeID e0068)	Hydrolases	Styrene
jgi|Clasph1|162	Clasph1	K01426	288.37	318.1	1.9e-94	amidase [EC:3.5.1.4]	amidase (enzymeID e0068)	Hydrolases	Styrene
jgi|Clasph1|1978	Clasph1	K01426	288.37	294.2	3.2e-87	amidase [EC:3.5.1.4]	amidase (enzymeID e0068)	Hydrolases	Styrene
jgi|Clasph1|2022	Clasph1	K01426	288.37	305.2	1.5e-90	amidase [EC:3.5.1.4]	amidase (enzymeID e0068)	Hydrolases	Styrene
jgi|Clasph1|2291	Clasph1	K01426	288.37	368.9	8.5e-110	amidase [EC:3.5.1.4]	amidase (enzymeID e0068)	Hydrolases	Styrene
jgi|Clasph1|3568	Clasph1	K01426	288.37	322.1	1.1e-95	amidase [EC:3.5.1.4]	amidase (enzymeID e0068)	Hydrolases	Styrene
jgi|Clasph1|3966	Clasph1	K01426	288.37	368.6	1e-109	amidase [EC:3.5.1.4]	amidase (enzymeID e0068)	Hydrolases	Styrene
jgi|Clasph1|3978	Clasph1	K01426	288.37	317.6	2.7e-94	amidase [EC:3.5.1.4]	amidase (enzymeID e0068)	Hydrolases	Styrene
jgi|Clasph1|5175	Clasph1	K01426	288.37	304.7	2.1e-90	amidase [EC:3.5.1.4]	amidase (enzymeID e0068)	Hydrolases	Styrene
jgi|Clasph1|5503	Clasph1	K01426	288.37	305.9	9.3e-91	amidase [EC:3.5.1.4]	amidase (enzymeID e0068)	Hydrolases	Styrene
jgi|Clasph1|6230	Clasph1	K01426	288.37	362.8	5.8e-108	amidase [EC:3.5.1.4]	amidase (enzymeID e0068)	Hydrolases	Styrene
jgi|Clasph1|7256	Clasph1	K01426	288.37	288.6	1.6e-85	amidase [EC:3.5.1.4]	amidase (enzymeID e0068)	Hydrolases	Styrene
jgi|Clasph1|8	Clasph1	K01426	288.37	359	8e-107	amidase [EC:3.5.1.4]	amidase (enzymeID e0068)	Hydrolases	Styrene
jgi|Clibor1|1139158	Clibor1	K01426	288.37	304.9	1.9e-90	amidase [EC:3.5.1.4]	amidase (enzymeID e0068)	Hydrolases	Styrene
jgi|Clibor1|1235710	Clibor1	K01426	288.37	307.1	4e-91	amidase [EC:3.5.1.4]	amidase (enzymeID e0068)	Hydrolases	Styrene
jgi|Clibor1|1274409	Clibor1	K01426	288.37	419.9	3e-125	amidase [EC:3.5.1.4]	amidase (enzymeID e0068)	Hydrolases	Styrene
jgi|Clibor1|1290516	Clibor1	K01426	288.37	296.5	6.6e-88	amidase [EC:3.5.1.4]	amidase (enzymeID e0068)	Hydrolases	Styrene
jgi|Clibor1|1314228	Clibor1	K01426	288.37	442.2	5.7e-132	amidase [EC:3.5.1.4]	amidase (enzymeID e0068)	Hydrolases	Styrene
jgi|Clibor1|493234	Clibor1	K01426	288.37	294.4	2.7e-87	amidase [EC:3.5.1.4]	amidase (enzymeID e0068)	Hydrolases	Styrene
jgi|Clibor1|750034	Clibor1	K01426	288.37	420.5	2.1e-125	amidase [EC:3.5.1.4]	amidase (enzymeID e0068)	Hydrolases	Styrene
jgi|Coclu2|61295	Coclu2	K01426	288.37	290.6	3.9e-86	amidase [EC:3.5.1.4]	amidase (enzymeID e0068)	Hydrolases	Styrene
jgi|Coclu2|130540	Coclu2	K01426	288.37	380.6	2.4e-113	amidase [EC:3.5.1.4]	amidase (enzymeID e0068)	Hydrolases	Styrene
jgi|Coclu2|131159	Coclu2	K01426	288.37	291.5	2.2e-86	amidase [EC:3.5.1.4]	amidase (enzymeID e0068)	Hydrolases	Styrene
jgi|Coclu2|131856	Coclu2	K01426	288.37	386.8	3.1e-115	amidase [EC:3.5.1.4]	amidase (enzymeID e0068)	Hydrolases	Styrene
jgi|Coclu2|105937	Coclu2	K01426	288.37	319.9	5.3e-95	amidase [EC:3.5.1.4]	amidase (enzymeID e0068)	Hydrolases	Styrene
jgi|Coclu2|18782	Coclu2	K01426	288.37	300.8	3.3e-89	amidase [EC:3.5.1.4]	amidase (enzymeID e0068)	Hydrolases	Styrene
jgi|Coclu2|51905	Coclu2	K01426	288.37	304.5	2.4e-90	amidase [EC:3.5.1.4]	amidase (enzymeID e0068)	Hydrolases	Styrene
jgi|Coclu2|52112	Coclu2	K01426	288.37	401.4	1.2e-119	amidase [EC:3.5.1.4]	amidase (enzymeID e0068)	Hydrolases	Styrene
jgi|Coclu2|121620	Coclu2	K01426	288.37	323.8	3.5e-96	amidase [EC:3.5.1.4]	amidase (enzymeID e0068)	Hydrolases	Styrene
jgi|Coclu2|60719	Coclu2	K01426	288.37	345.9	7.5e-103	amidase [EC:3.5.1.4]	amidase (enzymeID e0068)	Hydrolases	Styrene
jgi|Coclu2|126462	Coclu2	K01426	288.37	345.8	8.1e-103	amidase [EC:3.5.1.4]	amidase (enzymeID e0068)	Hydrolases	Styrene
jgi|Coclu2|41240	Coclu2	K01426	288.37	310.7	3.3e-92	amidase [EC:3.5.1.4]	amidase (enzymeID e0068)	Hydrolases	Styrene
jgi|Coclu2|60994	Coclu2	K01426	288.37	313.1	6.3e-93	amidase [EC:3.5.1.4]	amidase (enzymeID e0068)	Hydrolases	Styrene
jgi|Coclu2|25604	Coclu2	K01426	288.37	340.8	2.6e-101	amidase [EC:3.5.1.4]	amidase (enzymeID e0068)	Hydrolases	Styrene
jgi|Coclu2|128569	Coclu2	K01426	288.37	289.3	9.7e-86	amidase [EC:3.5.1.4]	amidase (enzymeID e0068)	Hydrolases	Styrene
jgi|Densp1|833438	Densp1	K01426	288.37	318	2e-94	amidase [EC:3.5.1.4]	amidase (enzymeID e0068)	Hydrolases	Styrene
jgi|Densp1|834350	Densp1	K01426	288.37	337.5	2.6e-100	amidase [EC:3.5.1.4]	amidase (enzymeID e0068)	Hydrolases	Styrene
jgi|Densp1|860398	Densp1	K01426	288.37	399.2	5.5e-119	amidase [EC:3.5.1.4]	amidase (enzymeID e0068)	Hydrolases	Styrene
jgi|Densp1|882897	Densp1	K01426	288.37	424	1.8e-126	amidase [EC:3.5.1.4]	amidase (enzymeID e0068)	Hydrolases	Styrene
jgi|Densp1|842266	Densp1	K01426	288.37	305.5	1.2e-90	amidase [EC:3.5.1.4]	amidase (enzymeID e0068)	Hydrolases	Styrene
jgi|FoxFo5176|263344	FoxFo5176	K01426	288.37	313.9	3.5e-93	amidase [EC:3.5.1.4]	amidase (enzymeID e0068)	Hydrolases	Styrene
jgi|FoxFo5176|300703	FoxFo5176	K01426	288.37	313.8	3.8e-93	amidase [EC:3.5.1.4]	amidase (enzymeID e0068)	Hydrolases	Styrene
jgi|FoxFo5176|303322	FoxFo5176	K01426	288.37	330.6	3e-98	amidase [EC:3.5.1.4]	amidase (enzymeID e0068)	Hydrolases	Styrene
jgi|FoxFo5176|304874	FoxFo5176	K01426	288.37	390.3	2.7e-116	amidase [EC:3.5.1.4]	amidase (enzymeID e0068)	Hydrolases	Styrene
jgi|FoxFo5176|305410	FoxFo5176	K01426	288.37	301.4	2.1e-89	amidase [EC:3.5.1.4]	amidase (enzymeID e0068)	Hydrolases	Styrene
jgi|FoxFo5176|305559	FoxFo5176	K01426	288.37	323.9	3.4e-96	amidase [EC:3.5.1.4]	amidase (enzymeID e0068)	Hydrolases	Styrene
jgi|FoxFo5176|324177	FoxFo5176	K01426	288.37	329.5	6.8e-98	amidase [EC:3.5.1.4]	amidase (enzymeID e0068)	Hydrolases	Styrene
jgi|FoxFo5176|327677	FoxFo5176	K01426	288.37	294.6	2.4e-87	amidase [EC:3.5.1.4]	amidase (enzymeID e0068)	Hydrolases	Styrene
jgi|FoxFo5176|340365	FoxFo5176	K01426	288.37	288.8	1.4e-85	amidase [EC:3.5.1.4]	amidase (enzymeID e0068)	Hydrolases	Styrene
jgi|FoxFo5176|382296	FoxFo5176	K01426	288.37	294.5	2.7e-87	amidase [EC:3.5.1.4]	amidase (enzymeID e0068)	Hydrolases	Styrene
jgi|FoxFo5176|382849	FoxFo5176	K01426	288.37	291.2	2.7e-86	amidase [EC:3.5.1.4]	amidase (enzymeID e0068)	Hydrolases	Styrene
jgi|FoxFo5176|388706	FoxFo5176	K01426	288.37	290.8	3.5e-86	amidase [EC:3.5.1.4]	amidase (enzymeID e0068)	Hydrolases	Styrene
jgi|FoxFo5176|390578	FoxFo5176	K01426	288.37	315	1.6e-93	amidase [EC:3.5.1.4]	amidase (enzymeID e0068)	Hydrolases	Styrene
jgi|FoxFo5176|408326	FoxFo5176	K01426	288.37	288.8	1.4e-85	amidase [EC:3.5.1.4]	amidase (enzymeID e0068)	Hydrolases	Styrene
jgi|FoxFo5176|409411	FoxFo5176	K01426	288.37	294.9	1.9e-87	amidase [EC:3.5.1.4]	amidase (enzymeID e0068)	Hydrolases	Styrene
jgi|FoxFo5176|410303	FoxFo5176	K01426	288.37	291.7	1.8e-86	amidase [EC:3.5.1.4]	amidase (enzymeID e0068)	Hydrolases	Styrene
jgi|FoxFo5176|415581	FoxFo5176	K01426	288.37	338.3	1.5e-100	amidase [EC:3.5.1.4]	amidase (enzymeID e0068)	Hydrolases	Styrene
jgi|FoxFo5176|423848	FoxFo5176	K01426	288.37	288.8	1.4e-85	amidase [EC:3.5.1.4]	amidase (enzymeID e0068)	Hydrolases	Styrene
jgi|FoxFo5176|424075	FoxFo5176	K01426	288.37	288.8	1.4e-85	amidase [EC:3.5.1.4]	amidase (enzymeID e0068)	Hydrolases	Styrene
jgi|FoxFo5176|424799	FoxFo5176	K01426	288.37	294.6	2.4e-87	amidase [EC:3.5.1.4]	amidase (enzymeID e0068)	Hydrolases	Styrene
jgi|FoxFo5176|440048	FoxFo5176	K01426	288.37	298	2.2e-88	amidase [EC:3.5.1.4]	amidase (enzymeID e0068)	Hydrolases	Styrene
jgi|FoxFo5176|443717	FoxFo5176	K01426	288.37	289.2	1e-85	amidase [EC:3.5.1.4]	amidase (enzymeID e0068)	Hydrolases	Styrene
jgi|FoxFo5176|465150	FoxFo5176	K01426	288.37	297.4	3.4e-88	amidase [EC:3.5.1.4]	amidase (enzymeID e0068)	Hydrolases	Styrene
jgi|FoxFo5176|472113	FoxFo5176	K01426	288.37	326.5	5.4e-97	amidase [EC:3.5.1.4]	amidase (enzymeID e0068)	Hydrolases	Styrene
jgi|FoxFo5176|513736	FoxFo5176	K01426	288.37	288.9	1.3e-85	amidase [EC:3.5.1.4]	amidase (enzymeID e0068)	Hydrolases	Styrene
jgi|FoxFo5176|51705	FoxFo5176	K01426	288.37	293.1	7.1e-87	amidase [EC:3.5.1.4]	amidase (enzymeID e0068)	Hydrolases	Styrene
jgi|FoxFo5176|521858	FoxFo5176	K01426	288.37	295.2	1.6e-87	amidase [EC:3.5.1.4]	amidase (enzymeID e0068)	Hydrolases	Styrene
jgi|FoxFo5176|522198	FoxFo5176	K01426	288.37	291.5	2.1e-86	amidase [EC:3.5.1.4]	amidase (enzymeID e0068)	Hydrolases	Styrene
jgi|FoxFo5176|526858	FoxFo5176	K01426	288.37	299.8	6.3e-89	amidase [EC:3.5.1.4]	amidase (enzymeID e0068)	Hydrolases	Styrene
jgi|FoxFo5176|540004	FoxFo5176	K01426	288.37	291.6	1.9e-86	amidase [EC:3.5.1.4]	amidase (enzymeID e0068)	Hydrolases	Styrene
jgi|FoxFo5176|9199	FoxFo5176	K01426	288.37	320.9	2.7e-95	amidase [EC:3.5.1.4]	amidase (enzymeID e0068)	Hydrolases	Styrene
jgi|Galgeo1|17818	Galgeo1	K01426	288.37	292.9	7.9e-87	amidase [EC:3.5.1.4]	amidase (enzymeID e0068)	Hydrolases	Styrene
jgi|Galgeo1|28183	Galgeo1	K01426	288.37	309.4	8e-92	amidase [EC:3.5.1.4]	amidase (enzymeID e0068)	Hydrolases	Styrene
jgi|Galgeo1|39019	Galgeo1	K01426	288.37	293.3	6e-87	amidase [EC:3.5.1.4]	amidase (enzymeID e0068)	Hydrolases	Styrene
jgi|Guyne1|883706	Guyne1	K01426	288.37	422.3	6e-126	amidase [EC:3.5.1.4]	amidase (enzymeID e0068)	Hydrolases	Styrene
jgi|Guyne1|960440	Guyne1	K01426	288.37	334.2	2.6e-99	amidase [EC:3.5.1.4]	amidase (enzymeID e0068)	Hydrolases	Styrene
jgi|Guyne1|933527	Guyne1	K01426	288.37	297.8	2.5e-88	amidase [EC:3.5.1.4]	amidase (enzymeID e0068)	Hydrolases	Styrene
jgi|Guyne1|970435	Guyne1	K01426	288.37	316.3	6.7e-94	amidase [EC:3.5.1.4]	amidase (enzymeID e0068)	Hydrolases	Styrene
jgi|Guyne1|996342	Guyne1	K01426	288.37	332.4	8.7e-99	amidase [EC:3.5.1.4]	amidase (enzymeID e0068)	Hydrolases	Styrene
jgi|Hetan2|459668	Hetan2	K01426	288.37	426.3	3.5e-127	amidase [EC:3.5.1.4]	amidase (enzymeID e0068)	Hydrolases	Styrene
jgi|Hetan2|323637	Hetan2	K01426	288.37	296.7	5.7e-88	amidase [EC:3.5.1.4]	amidase (enzymeID e0068)	Hydrolases	Styrene
jgi|Hetan2|36027	Hetan2	K01426	288.37	321.8	1.4e-95	amidase [EC:3.5.1.4]	amidase (enzymeID e0068)	Hydrolases	Styrene
jgi|Hetan2|10776	Hetan2	K01426	288.37	396.7	3.2e-118	amidase [EC:3.5.1.4]	amidase (enzymeID e0068)	Hydrolases	Styrene
jgi|Hypsu1|574356	Hypsu1	K01426	288.37	420.1	2.7e-125	amidase [EC:3.5.1.4]	amidase (enzymeID e0068)	Hydrolases	Styrene
jgi|Hypsu1|201199	Hypsu1	K01426	288.37	417.6	1.5e-124	amidase [EC:3.5.1.4]	amidase (enzymeID e0068)	Hydrolases	Styrene
jgi|Hypsu1|66167	Hypsu1	K01426	288.37	409.3	5.1e-122	amidase [EC:3.5.1.4]	amidase (enzymeID e0068)	Hydrolases	Styrene
jgi|Hypsu1|137633	Hypsu1	K01426	288.37	309.9	5.6e-92	amidase [EC:3.5.1.4]	amidase (enzymeID e0068)	Hydrolases	Styrene
jgi|Hypsu1|137510	Hypsu1	K01426	288.37	331.6	1.5e-98	amidase [EC:3.5.1.4]	amidase (enzymeID e0068)	Hydrolases	Styrene
jgi|Hypsu1|139878	Hypsu1	K01426	288.37	332.9	6.2e-99	amidase [EC:3.5.1.4]	amidase (enzymeID e0068)	Hydrolases	Styrene
jgi|Hypsu1|41917	Hypsu1	K01426	288.37	319.7	6e-95	amidase [EC:3.5.1.4]	amidase (enzymeID e0068)	Hydrolases	Styrene
jgi|Hypsu1|140805	Hypsu1	K01426	288.37	313.7	4e-93	amidase [EC:3.5.1.4]	amidase (enzymeID e0068)	Hydrolases	Styrene
jgi|Hypsu1|165783	Hypsu1	K01426	288.37	318.8	1.1e-94	amidase [EC:3.5.1.4]	amidase (enzymeID e0068)	Hydrolases	Styrene
jgi|Hypsu1|1003003	Hypsu1	K01426	288.37	426.6	2.9e-127	amidase [EC:3.5.1.4]	amidase (enzymeID e0068)	Hydrolases	Styrene
jgi|Hypsu1|146036	Hypsu1	K01426	288.37	403	3.9e-120	amidase [EC:3.5.1.4]	amidase (enzymeID e0068)	Hydrolases	Styrene
jgi|Hypsu1|46228	Hypsu1	K01426	288.37	305.1	1.6e-90	amidase [EC:3.5.1.4]	amidase (enzymeID e0068)	Hydrolases	Styrene
jgi|Irplac1|1089981	Irplac1	K01426	288.37	314.9	1.8e-93	amidase [EC:3.5.1.4]	amidase (enzymeID e0068)	Hydrolases	Styrene
jgi|Irplac1|1276156	Irplac1	K01426	288.37	442.9	3.5e-132	amidase [EC:3.5.1.4]	amidase (enzymeID e0068)	Hydrolases	Styrene
jgi|Irplac1|1286171	Irplac1	K01426	288.37	412.1	6.9e-123	amidase [EC:3.5.1.4]	amidase (enzymeID e0068)	Hydrolases	Styrene
jgi|Irplac1|1288643	Irplac1	K01426	288.37	330.2	4.1e-98	amidase [EC:3.5.1.4]	amidase (enzymeID e0068)	Hydrolases	Styrene
jgi|Irplac1|1293329	Irplac1	K01426	288.37	309.5	7.7e-92	amidase [EC:3.5.1.4]	amidase (enzymeID e0068)	Hydrolases	Styrene
jgi|Irplac1|1475891	Irplac1	K01426	288.37	327.9	2e-97	amidase [EC:3.5.1.4]	amidase (enzymeID e0068)	Hydrolases	Styrene
jgi|Lenedo1|1034270	Lenedo1	K01426	288.37	413.4	2.9e-123	amidase [EC:3.5.1.4]	amidase (enzymeID e0068)	Hydrolases	Styrene
jgi|Lenedo1|1037204	Lenedo1	K01426	288.37	310.6	3.6e-92	amidase [EC:3.5.1.4]	amidase (enzymeID e0068)	Hydrolases	Styrene
jgi|Lenedo1|1049027	Lenedo1	K01426	288.37	308	2.1e-91	amidase [EC:3.5.1.4]	amidase (enzymeID e0068)	Hydrolases	Styrene
jgi|Lenedo1|1113010	Lenedo1	K01426	288.37	433.6	2.2e-129	amidase [EC:3.5.1.4]	amidase (enzymeID e0068)	Hydrolases	Styrene
jgi|Lenedo1|1125254	Lenedo1	K01426	288.37	318.7	1.2e-94	amidase [EC:3.5.1.4]	amidase (enzymeID e0068)	Hydrolases	Styrene
jgi|Lenedo1|1157774	Lenedo1	K01426	288.37	420.3	2.4e-125	amidase [EC:3.5.1.4]	amidase (enzymeID e0068)	Hydrolases	Styrene
jgi|Lenedo1|1160705	Lenedo1	K01426	288.37	354.1	2.4e-105	amidase [EC:3.5.1.4]	amidase (enzymeID e0068)	Hydrolases	Styrene
jgi|Lenedo1|1172783	Lenedo1	K01426	288.37	307.8	2.5e-91	amidase [EC:3.5.1.4]	amidase (enzymeID e0068)	Hydrolases	Styrene
jgi|Lenedo1|841646	Lenedo1	K01426	288.37	332	1.2e-98	amidase [EC:3.5.1.4]	amidase (enzymeID e0068)	Hydrolases	Styrene
jgi|Lenedo1|846659	Lenedo1	K01426	288.37	328.1	1.8e-97	amidase [EC:3.5.1.4]	amidase (enzymeID e0068)	Hydrolases	Styrene
jgi|Marfi1|993553	Marfi1	K01426	288.37	422.4	5.2e-126	amidase [EC:3.5.1.4]	amidase (enzymeID e0068)	Hydrolases	Styrene
jgi|Marfi1|952197	Marfi1	K01426	288.37	324.4	2.4e-96	amidase [EC:3.5.1.4]	amidase (enzymeID e0068)	Hydrolases	Styrene
jgi|Marfi1|916947	Marfi1	K01426	288.37	304.1	3.3e-90	amidase [EC:3.5.1.4]	amidase (enzymeID e0068)	Hydrolases	Styrene
jgi|Marfi1|956010	Marfi1	K01426	288.37	318.8	1.2e-94	amidase [EC:3.5.1.4]	amidase (enzymeID e0068)	Hydrolases	Styrene
jgi|Marfi1|900751	Marfi1	K01426	288.37	441.3	1e-131	amidase [EC:3.5.1.4]	amidase (enzymeID e0068)	Hydrolases	Styrene
jgi|Marfi1|961173	Marfi1	K01426	288.37	297.5	3.3e-88	amidase [EC:3.5.1.4]	amidase (enzymeID e0068)	Hydrolases	Styrene
jgi|Marfi1|1029282	Marfi1	K01426	288.37	319.5	7.3e-95	amidase [EC:3.5.1.4]	amidase (enzymeID e0068)	Hydrolases	Styrene
jgi|Muccir1_3|1393405	Muccir1_3	K01426	288.37	339.9	5e-101	amidase [EC:3.5.1.4]	amidase (enzymeID e0068)	Hydrolases	Styrene
jgi|Muccir1_3|1461715	Muccir1_3	K01426	288.37	288.6	1.6e-85	amidase [EC:3.5.1.4]	amidase (enzymeID e0068)	Hydrolases	Styrene
jgi|Penar1|1037	Penar1	K01426	288.37	309.6	6.9e-92	amidase [EC:3.5.1.4]	amidase (enzymeID e0068)	Hydrolases	Styrene
jgi|Penar1|11911	Penar1	K01426	288.37	390.9	1.8e-116	amidase [EC:3.5.1.4]	amidase (enzymeID e0068)	Hydrolases	Styrene
jgi|Penar1|1898	Penar1	K01426	288.37	306.9	4.5e-91	amidase [EC:3.5.1.4]	amidase (enzymeID e0068)	Hydrolases	Styrene
jgi|Penar1|2798	Penar1	K01426	288.37	309.5	7.6e-92	amidase [EC:3.5.1.4]	amidase (enzymeID e0068)	Hydrolases	Styrene
jgi|Penar1|4181	Penar1	K01426	288.37	322.4	9.6e-96	amidase [EC:3.5.1.4]	amidase (enzymeID e0068)	Hydrolases	Styrene
jgi|Penar1|4207	Penar1	K01426	288.37	311	2.6e-92	amidase [EC:3.5.1.4]	amidase (enzymeID e0068)	Hydrolases	Styrene
jgi|Penar1|4495	Penar1	K01426	288.37	317.3	3.2e-94	amidase [EC:3.5.1.4]	amidase (enzymeID e0068)	Hydrolases	Styrene
jgi|Penar1|5429	Penar1	K01426	288.37	306.8	5.1e-91	amidase [EC:3.5.1.4]	amidase (enzymeID e0068)	Hydrolases	Styrene
jgi|Penar1|5617	Penar1	K01426	288.37	315.7	1e-93	amidase [EC:3.5.1.4]	amidase (enzymeID e0068)	Hydrolases	Styrene
jgi|Penar1|5837	Penar1	K01426	288.37	302.7	8.8e-90	amidase [EC:3.5.1.4]	amidase (enzymeID e0068)	Hydrolases	Styrene
jgi|Penar1|6156	Penar1	K01426	288.37	329.6	6.3e-98	amidase [EC:3.5.1.4]	amidase (enzymeID e0068)	Hydrolases	Styrene
jgi|Penar1|7441	Penar1	K01426	288.37	346.9	3.6e-103	amidase [EC:3.5.1.4]	amidase (enzymeID e0068)	Hydrolases	Styrene
jgi|Penar1|8136	Penar1	K01426	288.37	327.3	3e-97	amidase [EC:3.5.1.4]	amidase (enzymeID e0068)	Hydrolases	Styrene
jgi|Penar1|835	Penar1	K01426	288.37	312.9	7.3e-93	amidase [EC:3.5.1.4]	amidase (enzymeID e0068)	Hydrolases	Styrene
jgi|Penar1|9711	Penar1	K01426	288.37	303.6	4.5e-90	amidase [EC:3.5.1.4]	amidase (enzymeID e0068)	Hydrolases	Styrene
jgi|Penar1|9980	Penar1	K01426	288.37	325.6	1e-96	amidase [EC:3.5.1.4]	amidase (enzymeID e0068)	Hydrolases	Styrene
jgi|PenchWisc1_1|137519	PenchWisc1_1	K01426	288.37	334.1	2.8e-99	amidase [EC:3.5.1.4]	amidase (enzymeID e0068)	Hydrolases	Styrene
jgi|PenchWisc1_1|138064	PenchWisc1_1	K01426	288.37	319.3	7.9e-95	amidase [EC:3.5.1.4]	amidase (enzymeID e0068)	Hydrolases	Styrene
jgi|PenchWisc1_1|138528	PenchWisc1_1	K01426	288.37	310.1	5e-92	amidase [EC:3.5.1.4]	amidase (enzymeID e0068)	Hydrolases	Styrene
jgi|PenchWisc1_1|139364	PenchWisc1_1	K01426	288.37	323.2	5.5e-96	amidase [EC:3.5.1.4]	amidase (enzymeID e0068)	Hydrolases	Styrene
jgi|PenchWisc1_1|141549	PenchWisc1_1	K01426	288.37	322.2	1.1e-95	amidase [EC:3.5.1.4]	amidase (enzymeID e0068)	Hydrolases	Styrene
jgi|PenchWisc1_1|142134	PenchWisc1_1	K01426	288.37	305.3	1.4e-90	amidase [EC:3.5.1.4]	amidase (enzymeID e0068)	Hydrolases	Styrene
jgi|PenchWisc1_1|142186	PenchWisc1_1	K01426	288.37	303.2	5.9e-90	amidase [EC:3.5.1.4]	amidase (enzymeID e0068)	Hydrolases	Styrene
jgi|PenchWisc1_1|143587	PenchWisc1_1	K01426	288.37	323	6.2e-96	amidase [EC:3.5.1.4]	amidase (enzymeID e0068)	Hydrolases	Styrene
jgi|PenchWisc1_1|144338	PenchWisc1_1	K01426	288.37	293.7	4.5e-87	amidase [EC:3.5.1.4]	amidase (enzymeID e0068)	Hydrolases	Styrene
jgi|PenchWisc1_1|144894	PenchWisc1_1	K01426	288.37	324.5	2.1e-96	amidase [EC:3.5.1.4]	amidase (enzymeID e0068)	Hydrolases	Styrene
jgi|PenchWisc1_1|145789	PenchWisc1_1	K01426	288.37	378.9	8e-113	amidase [EC:3.5.1.4]	amidase (enzymeID e0068)	Hydrolases	Styrene
jgi|PenchWisc1_1|146125	PenchWisc1_1	K01426	288.37	292.3	1.2e-86	amidase [EC:3.5.1.4]	amidase (enzymeID e0068)	Hydrolases	Styrene
jgi|PenchWisc1_1|146512	PenchWisc1_1	K01426	288.37	322.8	7e-96	amidase [EC:3.5.1.4]	amidase (enzymeID e0068)	Hydrolases	Styrene
jgi|PenchWisc1_1|147142	PenchWisc1_1	K01426	288.37	337.9	1.9e-100	amidase [EC:3.5.1.4]	amidase (enzymeID e0068)	Hydrolases	Styrene
jgi|PenchWisc1_1|147369	PenchWisc1_1	K01426	288.37	344.2	2.5e-102	amidase [EC:3.5.1.4]	amidase (enzymeID e0068)	Hydrolases	Styrene
jgi|PenchWisc1_1|147415	PenchWisc1_1	K01426	288.37	302.4	1.1e-89	amidase [EC:3.5.1.4]	amidase (enzymeID e0068)	Hydrolases	Styrene
jgi|Phchr2|2901097	Phchr2	K01426	288.37	303.3	5.5e-90	amidase [EC:3.5.1.4]	amidase (enzymeID e0068)	Hydrolases	Styrene
jgi|Phchr2|2900593	Phchr2	K01426	288.37	312.2	1.1e-92	amidase [EC:3.5.1.4]	amidase (enzymeID e0068)	Hydrolases	Styrene
jgi|Phchr2|2978166	Phchr2	K01426	288.37	338.9	9.8e-101	amidase [EC:3.5.1.4]	amidase (enzymeID e0068)	Hydrolases	Styrene
jgi|Phchr2|2979078	Phchr2	K01426	288.37	418.4	8.6e-125	amidase [EC:3.5.1.4]	amidase (enzymeID e0068)	Hydrolases	Styrene
jgi|Phchr2|2904336	Phchr2	K01426	288.37	439.9	2.7e-131	amidase [EC:3.5.1.4]	amidase (enzymeID e0068)	Hydrolases	Styrene
jgi|Phchr2|2915284	Phchr2	K01426	288.37	318	2.1e-94	amidase [EC:3.5.1.4]	amidase (enzymeID e0068)	Hydrolases	Styrene
jgi|Phchr2|3006768	Phchr2	K01426	288.37	316.5	5.7e-94	amidase [EC:3.5.1.4]	amidase (enzymeID e0068)	Hydrolases	Styrene
jgi|Phchr2|3043711	Phchr2	K01426	288.37	319.7	6.2e-95	amidase [EC:3.5.1.4]	amidase (enzymeID e0068)	Hydrolases	Styrene
jgi|Phlrad1|134141	Phlrad1	K01426	288.37	449.4	3.6e-134	amidase [EC:3.5.1.4]	amidase (enzymeID e0068)	Hydrolases	Styrene
jgi|Phlrad1|135757	Phlrad1	K01426	288.37	331.3	2e-98	amidase [EC:3.5.1.4]	amidase (enzymeID e0068)	Hydrolases	Styrene
jgi|Phlrad1|136511	Phlrad1	K01426	288.37	349.9	4.5e-104	amidase [EC:3.5.1.4]	amidase (enzymeID e0068)	Hydrolases	Styrene
jgi|Phlrad1|139323	Phlrad1	K01426	288.37	400.7	2e-119	amidase [EC:3.5.1.4]	amidase (enzymeID e0068)	Hydrolases	Styrene
jgi|Phlrad1|139324	Phlrad1	K01426	288.37	393.3	3.4e-117	amidase [EC:3.5.1.4]	amidase (enzymeID e0068)	Hydrolases	Styrene
jgi|Phlrad1|139693	Phlrad1	K01426	288.37	331.3	1.9e-98	amidase [EC:3.5.1.4]	amidase (enzymeID e0068)	Hydrolases	Styrene
jgi|Phlrad1|139694	Phlrad1	K01426	288.37	337.5	2.6e-100	amidase [EC:3.5.1.4]	amidase (enzymeID e0068)	Hydrolases	Styrene
jgi|Phlrad1|142810	Phlrad1	K01426	288.37	315.4	1.2e-93	amidase [EC:3.5.1.4]	amidase (enzymeID e0068)	Hydrolases	Styrene
jgi|Phlrad1|144374	Phlrad1	K01426	288.37	306.9	4.6e-91	amidase [EC:3.5.1.4]	amidase (enzymeID e0068)	Hydrolases	Styrene
jgi|Phlrad1|144375	Phlrad1	K01426	288.37	306.8	5e-91	amidase [EC:3.5.1.4]	amidase (enzymeID e0068)	Hydrolases	Styrene
jgi|Pleery1|1438019	Pleery1	K01426	288.37	318.6	1.4e-94	amidase [EC:3.5.1.4]	amidase (enzymeID e0068)	Hydrolases	Styrene
jgi|Pleery1|1441705	Pleery1	K01426	288.37	335.8	8.3e-100	amidase [EC:3.5.1.4]	amidase (enzymeID e0068)	Hydrolases	Styrene
jgi|Pleery1|1387467	Pleery1	K01426	288.37	419.7	3.5e-125	amidase [EC:3.5.1.4]	amidase (enzymeID e0068)	Hydrolases	Styrene
jgi|Pleery1|1444773	Pleery1	K01426	288.37	434.6	1.1e-129	amidase [EC:3.5.1.4]	amidase (enzymeID e0068)	Hydrolases	Styrene
jgi|Pleery1|1392441	Pleery1	K01426	288.37	303.6	4.7e-90	amidase [EC:3.5.1.4]	amidase (enzymeID e0068)	Hydrolases	Styrene
jgi|PleosPC9_1|115891	PleosPC9_1	K01426	288.37	314.3	2.7e-93	amidase [EC:3.5.1.4]	amidase (enzymeID e0068)	Hydrolases	Styrene
jgi|PleosPC9_1|55914	PleosPC9_1	K01426	288.37	426.8	2.6e-127	amidase [EC:3.5.1.4]	amidase (enzymeID e0068)	Hydrolases	Styrene
jgi|PleosPC9_1|60556	PleosPC9_1	K01426	288.37	327.2	3.3e-97	amidase [EC:3.5.1.4]	amidase (enzymeID e0068)	Hydrolases	Styrene
jgi|PleosPC9_1|82597	PleosPC9_1	K01426	288.37	376.9	3.1e-112	amidase [EC:3.5.1.4]	amidase (enzymeID e0068)	Hydrolases	Styrene
jgi|PleosPC9_1|82608	PleosPC9_1	K01426	288.37	435.6	5.7e-130	amidase [EC:3.5.1.4]	amidase (enzymeID e0068)	Hydrolases	Styrene
jgi|Polsqu1|5338	Polsqu1	K01426	288.37	339.8	5.3e-101	amidase [EC:3.5.1.4]	amidase (enzymeID e0068)	Hydrolases	Styrene
jgi|Polsqu1|578422	Polsqu1	K01426	288.37	432.4	5.3e-129	amidase [EC:3.5.1.4]	amidase (enzymeID e0068)	Hydrolases	Styrene
jgi|Polsqu1|585937	Polsqu1	K01426	288.37	313.3	5.4e-93	amidase [EC:3.5.1.4]	amidase (enzymeID e0068)	Hydrolases	Styrene
jgi|Polsqu1|645018	Polsqu1	K01426	288.37	299	1.2e-88	amidase [EC:3.5.1.4]	amidase (enzymeID e0068)	Hydrolases	Styrene
jgi|Polsqu1|654136	Polsqu1	K01426	288.37	419.7	3.6e-125	amidase [EC:3.5.1.4]	amidase (enzymeID e0068)	Hydrolases	Styrene
jgi|Polsqu1|66410	Polsqu1	K01426	288.37	319.5	7.1e-95	amidase [EC:3.5.1.4]	amidase (enzymeID e0068)	Hydrolases	Styrene
jgi|Polsqu1|736979	Polsqu1	K01426	288.37	333.2	5.2e-99	amidase [EC:3.5.1.4]	amidase (enzymeID e0068)	Hydrolases	Styrene
jgi|Polsqu1|741169	Polsqu1	K01426	288.37	414.8	1.1e-123	amidase [EC:3.5.1.4]	amidase (enzymeID e0068)	Hydrolases	Styrene
jgi|Polsqu1|798220	Polsqu1	K01426	288.37	302.5	9.6e-90	amidase [EC:3.5.1.4]	amidase (enzymeID e0068)	Hydrolases	Styrene
jgi|Purli1|10302	Purli1	K01426	288.37	315.2	1.4e-93	amidase [EC:3.5.1.4]	amidase (enzymeID e0068)	Hydrolases	Styrene
jgi|Purli1|11623	Purli1	K01426	288.37	320	5e-95	amidase [EC:3.5.1.4]	amidase (enzymeID e0068)	Hydrolases	Styrene
jgi|Purli1|11723	Purli1	K01426	288.37	309.1	1e-91	amidase [EC:3.5.1.4]	amidase (enzymeID e0068)	Hydrolases	Styrene
jgi|Purli1|2300	Purli1	K01426	288.37	289.1	1.1e-85	amidase [EC:3.5.1.4]	amidase (enzymeID e0068)	Hydrolases	Styrene
jgi|Purli1|2734	Purli1	K01426	288.37	367.6	2e-109	amidase [EC:3.5.1.4]	amidase (enzymeID e0068)	Hydrolases	Styrene
jgi|Purli1|3178	Purli1	K01426	288.37	333.2	5.2e-99	amidase [EC:3.5.1.4]	amidase (enzymeID e0068)	Hydrolases	Styrene
jgi|Purli1|3241	Purli1	K01426	288.37	299.1	1.1e-88	amidase [EC:3.5.1.4]	amidase (enzymeID e0068)	Hydrolases	Styrene
jgi|Purli1|4271	Purli1	K01426	288.37	324.8	1.8e-96	amidase [EC:3.5.1.4]	amidase (enzymeID e0068)	Hydrolases	Styrene
jgi|Purli1|5690	Purli1	K01426	288.37	330.9	2.5e-98	amidase [EC:3.5.1.4]	amidase (enzymeID e0068)	Hydrolases	Styrene
jgi|Purli1|5883	Purli1	K01426	288.37	366.5	4.4e-109	amidase [EC:3.5.1.4]	amidase (enzymeID e0068)	Hydrolases	Styrene
jgi|Purli1|6465	Purli1	K01426	288.37	297.7	2.8e-88	amidase [EC:3.5.1.4]	amidase (enzymeID e0068)	Hydrolases	Styrene
jgi|Purli1|7943	Purli1	K01426	288.37	288.9	1.3e-85	amidase [EC:3.5.1.4]	amidase (enzymeID e0068)	Hydrolases	Styrene
jgi|Purli1|9260	Purli1	K01426	288.37	309.9	5.8e-92	amidase [EC:3.5.1.4]	amidase (enzymeID e0068)	Hydrolases	Styrene
jgi|Purli1|9502	Purli1	K01426	288.37	362.9	5.3e-108	amidase [EC:3.5.1.4]	amidase (enzymeID e0068)	Hydrolases	Styrene
jgi|Schco3|2484986	Schco3	K01426	288.37	336	7.1e-100	amidase [EC:3.5.1.4]	amidase (enzymeID e0068)	Hydrolases	Styrene
jgi|Schco3|2618367	Schco3	K01426	288.37	328.2	1.7e-97	amidase [EC:3.5.1.4]	amidase (enzymeID e0068)	Hydrolases	Styrene
jgi|Schco3|2619877	Schco3	K01426	288.37	296.7	5.5e-88	amidase [EC:3.5.1.4]	amidase (enzymeID e0068)	Hydrolases	Styrene
jgi|Schco3|2628979	Schco3	K01426	288.37	298.6	1.5e-88	amidase [EC:3.5.1.4]	amidase (enzymeID e0068)	Hydrolases	Styrene
jgi|Schco3|2632927	Schco3	K01426	288.37	326.1	7.2e-97	amidase [EC:3.5.1.4]	amidase (enzymeID e0068)	Hydrolases	Styrene
jgi|Schco3|2641241	Schco3	K01426	288.37	316.2	7.3e-94	amidase [EC:3.5.1.4]	amidase (enzymeID e0068)	Hydrolases	Styrene
jgi|Trabet1|740210	Trabet1	K01426	288.37	416.4	3.5e-124	amidase [EC:3.5.1.4]	amidase (enzymeID e0068)	Hydrolases	Styrene
jgi|Trabet1|828043	Trabet1	K01426	288.37	314.9	1.7e-93	amidase [EC:3.5.1.4]	amidase (enzymeID e0068)	Hydrolases	Styrene
jgi|Trabet1|838442	Trabet1	K01426	288.37	349.6	5.5e-104	amidase [EC:3.5.1.4]	amidase (enzymeID e0068)	Hydrolases	Styrene
jgi|Trabet1|861095	Trabet1	K01426	288.37	311.2	2.3e-92	amidase [EC:3.5.1.4]	amidase (enzymeID e0068)	Hydrolases	Styrene
jgi|Trabet1|865223	Trabet1	K01426	288.37	325.2	1.3e-96	amidase [EC:3.5.1.4]	amidase (enzymeID e0068)	Hydrolases	Styrene
jgi|Trabet1|871402	Trabet1	K01426	288.37	410.4	2.3e-122	amidase [EC:3.5.1.4]	amidase (enzymeID e0068)	Hydrolases	Styrene
jgi|Trabet1|871403	Trabet1	K01426	288.37	404.6	1.3e-120	amidase [EC:3.5.1.4]	amidase (enzymeID e0068)	Hydrolases	Styrene
jgi|Trabet1|923311	Trabet1	K01426	288.37	328.1	1.7e-97	amidase [EC:3.5.1.4]	amidase (enzymeID e0068)	Hydrolases	Styrene
jgi|Trave1|55056	Trave1	K01426	288.37	331.5	1.6e-98	amidase [EC:3.5.1.4]	amidase (enzymeID e0068)	Hydrolases	Styrene
jgi|Trave1|55560	Trave1	K01426	288.37	303.1	6.6e-90	amidase [EC:3.5.1.4]	amidase (enzymeID e0068)	Hydrolases	Styrene
jgi|Trave1|25794	Trave1	K01426	288.37	331.2	2e-98	amidase [EC:3.5.1.4]	amidase (enzymeID e0068)	Hydrolases	Styrene
jgi|Trave1|160039	Trave1	K01426	288.37	310.8	3.1e-92	amidase [EC:3.5.1.4]	amidase (enzymeID e0068)	Hydrolases	Styrene
jgi|Trave1|161547	Trave1	K01426	288.37	415.6	6.2e-124	amidase [EC:3.5.1.4]	amidase (enzymeID e0068)	Hydrolases	Styrene
jgi|Trave1|148024	Trave1	K01426	288.37	295	1.9e-87	amidase [EC:3.5.1.4]	amidase (enzymeID e0068)	Hydrolases	Styrene
jgi|Trave1|148921	Trave1	K01426	288.37	330.8	2.8e-98	amidase [EC:3.5.1.4]	amidase (enzymeID e0068)	Hydrolases	Styrene
jgi|Trave1|133552	Trave1	K01426	288.37	417.2	2.1e-124	amidase [EC:3.5.1.4]	amidase (enzymeID e0068)	Hydrolases	Styrene
jgi|Trave1|52365	Trave1	K01426	288.37	319.6	6.5e-95	amidase [EC:3.5.1.4]	amidase (enzymeID e0068)	Hydrolases	Styrene
jgi|Trici4|1108508	Trici4	K01426	288.37	317	4.1e-94	amidase [EC:3.5.1.4]	amidase (enzymeID e0068)	Hydrolases	Styrene
jgi|Trici4|1136913	Trici4	K01426	288.37	307.1	3.9e-91	amidase [EC:3.5.1.4]	amidase (enzymeID e0068)	Hydrolases	Styrene
jgi|Trici4|1119403	Trici4	K01426	288.37	355	1.3e-105	amidase [EC:3.5.1.4]	amidase (enzymeID e0068)	Hydrolases	Styrene
jgi|Trici4|1135492	Trici4	K01426	288.37	393.9	2.3e-117	amidase [EC:3.5.1.4]	amidase (enzymeID e0068)	Hydrolases	Styrene
jgi|Trici4|1171115	Trici4	K01426	288.37	345	1.3e-102	amidase [EC:3.5.1.4]	amidase (enzymeID e0068)	Hydrolases	Styrene
jgi|Trici4|1126355	Trici4	K01426	288.37	384.2	1.9e-114	amidase [EC:3.5.1.4]	amidase (enzymeID e0068)	Hydrolases	Styrene
jgi|Trici4|1184722	Trici4	K01426	288.37	302.8	7.9e-90	amidase [EC:3.5.1.4]	amidase (enzymeID e0068)	Hydrolases	Styrene
jgi|Trici4|1172462	Trici4	K01426	288.37	296.7	5.6e-88	amidase [EC:3.5.1.4]	amidase (enzymeID e0068)	Hydrolases	Styrene
jgi|Trici4|1172943	Trici4	K01426	288.37	314.7	2.1e-93	amidase [EC:3.5.1.4]	amidase (enzymeID e0068)	Hydrolases	Styrene
jgi|Trihar1|689664	Trihar1	K01426	288.37	378	1.4e-112	amidase [EC:3.5.1.4]	amidase (enzymeID e0068)	Hydrolases	Styrene
jgi|Trihar1|747491	Trihar1	K01426	288.37	312.6	8.5e-93	amidase [EC:3.5.1.4]	amidase (enzymeID e0068)	Hydrolases	Styrene
jgi|Trihar1|779129	Trihar1	K01426	288.37	303.3	5.5e-90	amidase [EC:3.5.1.4]	amidase (enzymeID e0068)	Hydrolases	Styrene
jgi|Trihar1|821923	Trihar1	K01426	288.37	290.3	4.8e-86	amidase [EC:3.5.1.4]	amidase (enzymeID e0068)	Hydrolases	Styrene
jgi|Trihar1|752204	Trihar1	K01426	288.37	303.3	5.5e-90	amidase [EC:3.5.1.4]	amidase (enzymeID e0068)	Hydrolases	Styrene
jgi|Trihar1|194014	Trihar1	K01426	288.37	317.6	2.6e-94	amidase [EC:3.5.1.4]	amidase (enzymeID e0068)	Hydrolases	Styrene
jgi|Trihar1|701966	Trihar1	K01426	288.37	310.5	3.8e-92	amidase [EC:3.5.1.4]	amidase (enzymeID e0068)	Hydrolases	Styrene
jgi|Trihar1|732938	Trihar1	K01426	288.37	325.5	1.1e-96	amidase [EC:3.5.1.4]	amidase (enzymeID e0068)	Hydrolases	Styrene
jgi|Trihar1|782496	Trihar1	K01426	288.37	316.5	5.8e-94	amidase [EC:3.5.1.4]	amidase (enzymeID e0068)	Hydrolases	Styrene
jgi|Trihar1|288173	Trihar1	K01426	288.37	303.8	3.9e-90	amidase [EC:3.5.1.4]	amidase (enzymeID e0068)	Hydrolases	Styrene
jgi|Trihar1|355222	Trihar1	K01426	288.37	305.5	1.2e-90	amidase [EC:3.5.1.4]	amidase (enzymeID e0068)	Hydrolases	Styrene
jgi|Trihar1|816864	Trihar1	K01426	288.37	334.7	1.9e-99	amidase [EC:3.5.1.4]	amidase (enzymeID e0068)	Hydrolases	Styrene
jgi|Trihar1|817899	Trihar1	K01426	288.37	304.2	3e-90	amidase [EC:3.5.1.4]	amidase (enzymeID e0068)	Hydrolases	Styrene
jgi|Trihar1|836716	Trihar1	K01426	288.37	357.1	3e-106	amidase [EC:3.5.1.4]	amidase (enzymeID e0068)	Hydrolases	Styrene
jgi|Trihar1|818482	Trihar1	K01426	288.37	335.9	7.7e-100	amidase [EC:3.5.1.4]	amidase (enzymeID e0068)	Hydrolases	Styrene
jgi|Trihar1|508709	Trihar1	K01426	288.37	405.6	6.5e-121	amidase [EC:3.5.1.4]	amidase (enzymeID e0068)	Hydrolases	Styrene
jgi|Trihar1|787274	Trihar1	K01426	288.37	410.4	2.4e-122	amidase [EC:3.5.1.4]	amidase (enzymeID e0068)	Hydrolases	Styrene
jgi|Trihar1|766586	Trihar1	K01426	288.37	335.7	9.1e-100	amidase [EC:3.5.1.4]	amidase (enzymeID e0068)	Hydrolases	Styrene
jgi|Trihar1|149970	Trihar1	K01426	288.37	373.9	2.6e-111	amidase [EC:3.5.1.4]	amidase (enzymeID e0068)	Hydrolases	Styrene
jgi|Vuicom1|285637	Vuicom1	K01426	288.37	429.7	3.4e-128	amidase [EC:3.5.1.4]	amidase (enzymeID e0068)	Hydrolases	Styrene
jgi|Vuicom1|368757	Vuicom1	K01426	288.37	381.8	1e-113	amidase [EC:3.5.1.4]	amidase (enzymeID e0068)	Hydrolases	Styrene
jgi|Vuicom1|417092	Vuicom1	K01426	288.37	310.4	4.1e-92	amidase [EC:3.5.1.4]	amidase (enzymeID e0068)	Hydrolases	Styrene
jgi|Vuicom1|636950	Vuicom1	K01426	288.37	344.9	1.5e-102	amidase [EC:3.5.1.4]	amidase (enzymeID e0068)	Hydrolases	Styrene
jgi|Vuicom1|740295	Vuicom1	K01426	288.37	371.6	1.3e-110	amidase [EC:3.5.1.4]	amidase (enzymeID e0068)	Hydrolases	Styrene
jgi|Vuicom1|771218	Vuicom1	K01426	288.37	306.1	8.1e-91	amidase [EC:3.5.1.4]	amidase (enzymeID e0068)	Hydrolases	Styrene
jgi|Vuicom1|803631	Vuicom1	K01426	288.37	380.3	2.8e-113	amidase [EC:3.5.1.4]	amidase (enzymeID e0068)	Hydrolases	Styrene
jgi|Vuicom1|804994	Vuicom1	K01426	288.37	410.3	2.4e-122	amidase [EC:3.5.1.4]	amidase (enzymeID e0068)	Hydrolases	Styrene
jgi|Abobi1|405644	Abobi1	K18064	107.37	169.4	6.4e-50	arsenical-resistance protein 2			Arsenic
jgi|Armbor1|1898575	Armbor1	K18064	107.37	148.2	2.1e-43	arsenical-resistance protein 2			Arsenic
jgi|Armbor1|1899149	Armbor1	K18064	107.37	156.3	6.7e-46	arsenical-resistance protein 2			Arsenic
jgi|Armcep1|1965	Armcep1	K18064	107.37	156.7	4.9e-46	arsenical-resistance protein 2			Arsenic
jgi|Armect1|1258268	Armect1	K18064	107.37	121	4.4e-35	arsenical-resistance protein 2			Arsenic
jgi|Armect1|322924	Armect1	K18064	107.37	154	3.5e-45	arsenical-resistance protein 2			Arsenic
jgi|Armga1|718492	Armga1	K18064	107.37	159.6	6.5e-47	arsenical-resistance protein 2			Arsenic
jgi|Armlut1|1137313	Armlut1	K18064	107.37	161.3	1.9e-47	arsenical-resistance protein 2			Arsenic
jgi|Armmel1|1013874	Armmel1	K18064	107.37	123.5	7.6e-36	arsenical-resistance protein 2			Arsenic
jgi|Armost1|1010802	Armost1	K18064	107.37	155.1	1.6e-45	arsenical-resistance protein 2			Arsenic
jgi|Armost1|890813	Armost1	K18064	107.37	112.2	2.1e-32	arsenical-resistance protein 2			Arsenic
jgi|Armosto1|258046	Armosto1	K18064	107.37	153.6	4.4e-45	arsenical-resistance protein 2			Arsenic
jgi|Armtab1|1472498	Armtab1	K18064	107.37	155.6	1.1e-45	arsenical-resistance protein 2			Arsenic
jgi|Armtab1|1537630	Armtab1	K18064	107.37	147.4	3.4e-43	arsenical-resistance protein 2			Arsenic
jgi|Aspfl2_3|2279604	Aspfl2_3	K18064	107.37	243.4	1.4e-72	arsenical-resistance protein 2			Arsenic
jgi|Botdo1_1|294829	Botdo1_1	K18064	107.37	231.6	5.7e-69	arsenical-resistance protein 2			Arsenic
jgi|Clasph1|7492	Clasph1	K18064	107.37	212.6	3.6e-63	arsenical-resistance protein 2			Arsenic
jgi|Clibor1|1136707	Clibor1	K18064	107.37	164.3	2.3e-48	arsenical-resistance protein 2			Arsenic
jgi|Coclu2|38350	Coclu2	K18064	107.37	232.9	2.2e-69	arsenical-resistance protein 2			Arsenic
jgi|Densp1|825739	Densp1	K18064	107.37	169.4	6.3e-50	arsenical-resistance protein 2			Arsenic
jgi|FoxFo5176|354853	FoxFo5176	K18064	107.37	196.2	4.1e-58	arsenical-resistance protein 2			Arsenic
jgi|FoxFo5176|384192	FoxFo5176	K18064	107.37	228.8	4e-68	arsenical-resistance protein 2			Arsenic
jgi|FoxFo5176|420846	FoxFo5176	K18064	107.37	233.6	1.4e-69	arsenical-resistance protein 2			Arsenic
jgi|Guyne1|925047	Guyne1	K18064	107.37	159.4	7.8e-47	arsenical-resistance protein 2			Arsenic
jgi|Hetan2|322938	Hetan2	K18064	107.37	157.1	3.7e-46	arsenical-resistance protein 2			Arsenic
jgi|Hetan2|243514	Hetan2	K18064	107.37	152.6	9e-45	arsenical-resistance protein 2			Arsenic
jgi|Hypsu1|183884	Hypsu1	K18064	107.37	162	1.2e-47	arsenical-resistance protein 2			Arsenic
jgi|Hypsu1|171339	Hypsu1	K18064	107.37	155.7	1e-45	arsenical-resistance protein 2			Arsenic
jgi|PenchWisc1_1|139589	PenchWisc1_1	K18064	107.37	242.7	2.3e-72	arsenical-resistance protein 2			Arsenic
jgi|PenchWisc1_1|147458	PenchWisc1_1	K18064	107.37	208.1	8.8e-62	arsenical-resistance protein 2			Arsenic
jgi|Purli1|1809	Purli1	K18064	107.37	247	1.1e-73	arsenical-resistance protein 2			Arsenic
jgi|Trici4|18561	Trici4	K18064	107.37	194.2	1.7e-57	arsenical-resistance protein 2			Arsenic
jgi|Trihar1|841092	Trihar1	K18064	107.37	196.9	2.5e-58	arsenical-resistance protein 2			Arsenic
jgi|Vuicom1|12435	Vuicom1	K18064	107.37	150.7	3.6e-44	arsenical-resistance protein 2			Arsenic
jgi|Armbor1|1703258	Armbor1	K07755	126.5	279.6	7.2e-83	arsenite methyltransferase [EC:2.1.1.137]	arsenite methyltransferase (enzymeID e0515)	Transferases	Arsenic
jgi|Armbor1|1772012	Armbor1	K07755	126.5	291.3	2.2e-86	arsenite methyltransferase [EC:2.1.1.137]	arsenite methyltransferase (enzymeID e0515)	Transferases	Arsenic
jgi|Armcep1|12933	Armcep1	K07755	126.5	259.2	1.1e-76	arsenite methyltransferase [EC:2.1.1.137]	arsenite methyltransferase (enzymeID e0515)	Transferases	Arsenic
jgi|Armcep1|12938	Armcep1	K07755	126.5	250.8	3.9e-74	arsenite methyltransferase [EC:2.1.1.137]	arsenite methyltransferase (enzymeID e0515)	Transferases	Arsenic
jgi|Armcep1|12946	Armcep1	K07755	126.5	219.9	9.2e-65	arsenite methyltransferase [EC:2.1.1.137]	arsenite methyltransferase (enzymeID e0515)	Transferases	Arsenic
jgi|Armcep1|12951	Armcep1	K07755	126.5	265.4	1.5e-78	arsenite methyltransferase [EC:2.1.1.137]	arsenite methyltransferase (enzymeID e0515)	Transferases	Arsenic
jgi|Armcep1|12956	Armcep1	K07755	126.5	150.4	1.1e-43	arsenite methyltransferase [EC:2.1.1.137]	arsenite methyltransferase (enzymeID e0515)	Transferases	Arsenic
jgi|Armcep1|23396	Armcep1	K07755	126.5	171.2	5.6e-50	arsenite methyltransferase [EC:2.1.1.137]	arsenite methyltransferase (enzymeID e0515)	Transferases	Arsenic
jgi|Armcep1|23398	Armcep1	K07755	126.5	181.4	4.4e-53	arsenite methyltransferase [EC:2.1.1.137]	arsenite methyltransferase (enzymeID e0515)	Transferases	Arsenic
jgi|Armect1|1373742	Armect1	K07755	126.5	283.6	4.7e-84	arsenite methyltransferase [EC:2.1.1.137]	arsenite methyltransferase (enzymeID e0515)	Transferases	Arsenic
jgi|Armga1|1141214	Armga1	K07755	126.5	218.7	2.1e-64	arsenite methyltransferase [EC:2.1.1.137]	arsenite methyltransferase (enzymeID e0515)	Transferases	Arsenic
jgi|Armga1|1048637	Armga1	K07755	126.5	278.4	1.8e-82	arsenite methyltransferase [EC:2.1.1.137]	arsenite methyltransferase (enzymeID e0515)	Transferases	Arsenic
jgi|Armlut1|1312303	Armlut1	K07755	126.5	280.5	4e-83	arsenite methyltransferase [EC:2.1.1.137]	arsenite methyltransferase (enzymeID e0515)	Transferases	Arsenic
jgi|Armost1|890492	Armost1	K07755	126.5	282	1.4e-83	arsenite methyltransferase [EC:2.1.1.137]	arsenite methyltransferase (enzymeID e0515)	Transferases	Arsenic
jgi|Armost1|1021470	Armost1	K07755	126.5	294.9	1.7e-87	arsenite methyltransferase [EC:2.1.1.137]	arsenite methyltransferase (enzymeID e0515)	Transferases	Arsenic
jgi|Armosto1|253556	Armosto1	K07755	126.5	279.9	6.2e-83	arsenite methyltransferase [EC:2.1.1.137]	arsenite methyltransferase (enzymeID e0515)	Transferases	Arsenic
jgi|Armosto1|253559	Armosto1	K07755	126.5	294	3.3e-87	arsenite methyltransferase [EC:2.1.1.137]	arsenite methyltransferase (enzymeID e0515)	Transferases	Arsenic
jgi|Armtab1|1493253	Armtab1	K07755	126.5	294	3.2e-87	arsenite methyltransferase [EC:2.1.1.137]	arsenite methyltransferase (enzymeID e0515)	Transferases	Arsenic
jgi|Aspgl1|63285	Aspgl1	K07755	126.5	294.9	1.7e-87	arsenite methyltransferase [EC:2.1.1.137]	arsenite methyltransferase (enzymeID e0515)	Transferases	Arsenic
jgi|Aspgl1|25390	Aspgl1	K07755	126.5	282.4	1.1e-83	arsenite methyltransferase [EC:2.1.1.137]	arsenite methyltransferase (enzymeID e0515)	Transferases	Arsenic
jgi|Botdo1_1|296711	Botdo1_1	K07755	126.5	264	4e-78	arsenite methyltransferase [EC:2.1.1.137]	arsenite methyltransferase (enzymeID e0515)	Transferases	Arsenic
jgi|Densp1|932275	Densp1	K07755	126.5	277.9	2.5e-82	arsenite methyltransferase [EC:2.1.1.137]	arsenite methyltransferase (enzymeID e0515)	Transferases	Arsenic
jgi|FoxFo5176|384206	FoxFo5176	K07755	126.5	288.2	1.8e-85	arsenite methyltransferase [EC:2.1.1.137]	arsenite methyltransferase (enzymeID e0515)	Transferases	Arsenic
jgi|FoxFo5176|388831	FoxFo5176	K07755	126.5	281.5	2e-83	arsenite methyltransferase [EC:2.1.1.137]	arsenite methyltransferase (enzymeID e0515)	Transferases	Arsenic
jgi|FoxFo5176|420403	FoxFo5176	K07755	126.5	287.7	2.6e-85	arsenite methyltransferase [EC:2.1.1.137]	arsenite methyltransferase (enzymeID e0515)	Transferases	Arsenic
jgi|Hetan2|322938	Hetan2	K07755	126.5	271.3	2.4e-80	arsenite methyltransferase [EC:2.1.1.137]	arsenite methyltransferase (enzymeID e0515)	Transferases	Arsenic
jgi|Hypsu1|183884	Hypsu1	K07755	126.5	130	1.8e-37	arsenite methyltransferase [EC:2.1.1.137]	arsenite methyltransferase (enzymeID e0515)	Transferases	Arsenic
jgi|Hypsu1|171339	Hypsu1	K07755	126.5	268.7	1.5e-79	arsenite methyltransferase [EC:2.1.1.137]	arsenite methyltransferase (enzymeID e0515)	Transferases	Arsenic
jgi|Penar1|7486	Penar1	K07755	126.5	302.8	6.7e-90	arsenite methyltransferase [EC:2.1.1.137]	arsenite methyltransferase (enzymeID e0515)	Transferases	Arsenic
jgi|Penar1|9995	Penar1	K07755	126.5	304.3	2.5e-90	arsenite methyltransferase [EC:2.1.1.137]	arsenite methyltransferase (enzymeID e0515)	Transferases	Arsenic
jgi|PenchWisc1_1|139586	PenchWisc1_1	K07755	126.5	303.3	4.9e-90	arsenite methyltransferase [EC:2.1.1.137]	arsenite methyltransferase (enzymeID e0515)	Transferases	Arsenic
jgi|Purli1|6500	Purli1	K07755	126.5	287.2	3.8e-85	arsenite methyltransferase [EC:2.1.1.137]	arsenite methyltransferase (enzymeID e0515)	Transferases	Arsenic
jgi|Schco3|2609414	Schco3	K07755	126.5	308.9	9.6e-92	arsenite methyltransferase [EC:2.1.1.137]	arsenite methyltransferase (enzymeID e0515)	Transferases	Arsenic
jgi|Trici4|1172700	Trici4	K07755	126.5	287.8	2.4e-85	arsenite methyltransferase [EC:2.1.1.137]	arsenite methyltransferase (enzymeID e0515)	Transferases	Arsenic
jgi|Trihar1|470853	Trihar1	K07755	126.5	292.1	1.2e-86	arsenite methyltransferase [EC:2.1.1.137]	arsenite methyltransferase (enzymeID e0515)	Transferases	Arsenic
jgi|Vuicom1|12435	Vuicom1	K07755	126.5	285.6	1.2e-84	arsenite methyltransferase [EC:2.1.1.137]	arsenite methyltransferase (enzymeID e0515)	Transferases	Arsenic
jgi|Aspgl1|125434	Aspgl1	K00055	381.13	452.9	1.2e-135	aryl-alcohol dehydrogenase [EC:1.1.1.90]	benzyl alcohol dehydrogenase (enzymeID e0019)	Oxidoreductases	Xylene/Toluene
jgi|Aspgl1|175314	Aspgl1	K00055	381.13	398	5.6e-119	aryl-alcohol dehydrogenase [EC:1.1.1.90]	benzyl alcohol dehydrogenase (enzymeID e0019)	Oxidoreductases	Xylene/Toluene
jgi|Aspgl1|135138	Aspgl1	K00055	381.13	458.2	2.9e-137	aryl-alcohol dehydrogenase [EC:1.1.1.90]	benzyl alcohol dehydrogenase (enzymeID e0019)	Oxidoreductases	Xylene/Toluene
jgi|Botdo1_1|298845	Botdo1_1	K00055	381.13	393.5	1.3e-117	aryl-alcohol dehydrogenase [EC:1.1.1.90]	benzyl alcohol dehydrogenase (enzymeID e0019)	Oxidoreductases	Xylene/Toluene
jgi|FoxFo5176|292810	FoxFo5176	K00055	381.13	452.7	1.4e-135	aryl-alcohol dehydrogenase [EC:1.1.1.90]	benzyl alcohol dehydrogenase (enzymeID e0019)	Oxidoreductases	Xylene/Toluene
jgi|FoxFo5176|308769	FoxFo5176	K00055	381.13	458.2	3e-137	aryl-alcohol dehydrogenase [EC:1.1.1.90]	benzyl alcohol dehydrogenase (enzymeID e0019)	Oxidoreductases	Xylene/Toluene
jgi|Trihar1|394004	Trihar1	K00055	381.13	399.5	1.9e-119	aryl-alcohol dehydrogenase [EC:1.1.1.90]	benzyl alcohol dehydrogenase (enzymeID e0019)	Oxidoreductases	Xylene/Toluene
jgi|Abobi1|553811	Abobi1	K01045	107.1	233	9.2e-69	arylesterase / paraoxonase [EC:3.1.1.2 3.1.8.1]	aryldialkylphosphatase (enzymeID e0054)	Hydrolases	Aminobenzoate
jgi|Anoalb1|2144913	Anoalb1	K01045	107.1	144.7	5.6e-42	arylesterase / paraoxonase [EC:3.1.1.2 3.1.8.1]	aryldialkylphosphatase (enzymeID e0054)	Hydrolases	Aminobenzoate
jgi|Anoalb1|2281027	Anoalb1	K01045	107.1	235.4	1.7e-69	arylesterase / paraoxonase [EC:3.1.1.2 3.1.8.1]	aryldialkylphosphatase (enzymeID e0054)	Hydrolases	Aminobenzoate
jgi|Anoalb1|233289	Anoalb1	K01045	107.1	202	2.3e-59	arylesterase / paraoxonase [EC:3.1.1.2 3.1.8.1]	aryldialkylphosphatase (enzymeID e0054)	Hydrolases	Aminobenzoate
jgi|Armbor1|1316388	Armbor1	K01045	107.1	143.8	1e-41	arylesterase / paraoxonase [EC:3.1.1.2 3.1.8.1]	aryldialkylphosphatase (enzymeID e0054)	Hydrolases	Aminobenzoate
jgi|Armbor1|1895134	Armbor1	K01045	107.1	214.8	3.1e-63	arylesterase / paraoxonase [EC:3.1.1.2 3.1.8.1]	aryldialkylphosphatase (enzymeID e0054)	Hydrolases	Aminobenzoate
jgi|Armcep1|12371	Armcep1	K01045	107.1	177.8	5.1e-52	arylesterase / paraoxonase [EC:3.1.1.2 3.1.8.1]	aryldialkylphosphatase (enzymeID e0054)	Hydrolases	Aminobenzoate
jgi|Armcep1|13501	Armcep1	K01045	107.1	144.3	7e-42	arylesterase / paraoxonase [EC:3.1.1.2 3.1.8.1]	aryldialkylphosphatase (enzymeID e0054)	Hydrolases	Aminobenzoate
jgi|Armect1|1253909	Armect1	K01045	107.1	197.3	6e-58	arylesterase / paraoxonase [EC:3.1.1.2 3.1.8.1]	aryldialkylphosphatase (enzymeID e0054)	Hydrolases	Aminobenzoate
jgi|Armect1|695282	Armect1	K01045	107.1	134.6	6.2e-39	arylesterase / paraoxonase [EC:3.1.1.2 3.1.8.1]	aryldialkylphosphatase (enzymeID e0054)	Hydrolases	Aminobenzoate
jgi|Armga1|1041483	Armga1	K01045	107.1	141.5	4.9e-41	arylesterase / paraoxonase [EC:3.1.1.2 3.1.8.1]	aryldialkylphosphatase (enzymeID e0054)	Hydrolases	Aminobenzoate
jgi|Armga1|1072748	Armga1	K01045	107.1	210.1	7.8e-62	arylesterase / paraoxonase [EC:3.1.1.2 3.1.8.1]	aryldialkylphosphatase (enzymeID e0054)	Hydrolases	Aminobenzoate
jgi|Armlut1|1102571	Armlut1	K01045	107.1	139.6	1.9e-40	arylesterase / paraoxonase [EC:3.1.1.2 3.1.8.1]	aryldialkylphosphatase (enzymeID e0054)	Hydrolases	Aminobenzoate
jgi|Armlut1|1145428	Armlut1	K01045	107.1	215.5	1.8e-63	arylesterase / paraoxonase [EC:3.1.1.2 3.1.8.1]	aryldialkylphosphatase (enzymeID e0054)	Hydrolases	Aminobenzoate
jgi|Armmel1|1021890	Armmel1	K01045	107.1	210.6	5.5e-62	arylesterase / paraoxonase [EC:3.1.1.2 3.1.8.1]	aryldialkylphosphatase (enzymeID e0054)	Hydrolases	Aminobenzoate
jgi|Armmel1|1134585	Armmel1	K01045	107.1	143.2	1.5e-41	arylesterase / paraoxonase [EC:3.1.1.2 3.1.8.1]	aryldialkylphosphatase (enzymeID e0054)	Hydrolases	Aminobenzoate
jgi|Armost1|948430	Armost1	K01045	107.1	213.5	7.6e-63	arylesterase / paraoxonase [EC:3.1.1.2 3.1.8.1]	aryldialkylphosphatase (enzymeID e0054)	Hydrolases	Aminobenzoate
jgi|Armost1|949961	Armost1	K01045	107.1	146.6	1.5e-42	arylesterase / paraoxonase [EC:3.1.1.2 3.1.8.1]	aryldialkylphosphatase (enzymeID e0054)	Hydrolases	Aminobenzoate
jgi|Armosto1|253013	Armosto1	K01045	107.1	144.7	5.5e-42	arylesterase / paraoxonase [EC:3.1.1.2 3.1.8.1]	aryldialkylphosphatase (enzymeID e0054)	Hydrolases	Aminobenzoate
jgi|Armosto1|269624	Armosto1	K01045	107.1	180.2	9.1e-53	arylesterase / paraoxonase [EC:3.1.1.2 3.1.8.1]	aryldialkylphosphatase (enzymeID e0054)	Hydrolases	Aminobenzoate
jgi|Armtab1|1511070	Armtab1	K01045	107.1	207.1	6.3e-61	arylesterase / paraoxonase [EC:3.1.1.2 3.1.8.1]	aryldialkylphosphatase (enzymeID e0054)	Hydrolases	Aminobenzoate
jgi|Armtab1|1634200	Armtab1	K01045	107.1	142.4	2.6e-41	arylesterase / paraoxonase [EC:3.1.1.2 3.1.8.1]	aryldialkylphosphatase (enzymeID e0054)	Hydrolases	Aminobenzoate
jgi|Aspfl2_3|12199	Aspfl2_3	K01045	107.1	162	3e-47	arylesterase / paraoxonase [EC:3.1.1.2 3.1.8.1]	aryldialkylphosphatase (enzymeID e0054)	Hydrolases	Aminobenzoate
jgi|Aspfl2_3|2109629	Aspfl2_3	K01045	107.1	150.9	6.9e-44	arylesterase / paraoxonase [EC:3.1.1.2 3.1.8.1]	aryldialkylphosphatase (enzymeID e0054)	Hydrolases	Aminobenzoate
jgi|Aspgl1|126634	Aspgl1	K01045	107.1	117.7	8.1e-34	arylesterase / paraoxonase [EC:3.1.1.2 3.1.8.1]	aryldialkylphosphatase (enzymeID e0054)	Hydrolases	Aminobenzoate
jgi|Botdo1_1|288383	Botdo1_1	K01045	107.1	150.5	9.2e-44	arylesterase / paraoxonase [EC:3.1.1.2 3.1.8.1]	aryldialkylphosphatase (enzymeID e0054)	Hydrolases	Aminobenzoate
jgi|Cersu1|154342	Cersu1	K01045	107.1	227.8	3.4e-67	arylesterase / paraoxonase [EC:3.1.1.2 3.1.8.1]	aryldialkylphosphatase (enzymeID e0054)	Hydrolases	Aminobenzoate
jgi|Cersu1|114255	Cersu1	K01045	107.1	219.1	1.5e-64	arylesterase / paraoxonase [EC:3.1.1.2 3.1.8.1]	aryldialkylphosphatase (enzymeID e0054)	Hydrolases	Aminobenzoate
jgi|Coclu2|43542	Coclu2	K01045	107.1	185.6	2.2e-54	arylesterase / paraoxonase [EC:3.1.1.2 3.1.8.1]	aryldialkylphosphatase (enzymeID e0054)	Hydrolases	Aminobenzoate
jgi|Densp1|859709	Densp1	K01045	107.1	227.4	4.5e-67	arylesterase / paraoxonase [EC:3.1.1.2 3.1.8.1]	aryldialkylphosphatase (enzymeID e0054)	Hydrolases	Aminobenzoate
jgi|FoxFo5176|334070	FoxFo5176	K01045	107.1	175.8	2e-51	arylesterase / paraoxonase [EC:3.1.1.2 3.1.8.1]	aryldialkylphosphatase (enzymeID e0054)	Hydrolases	Aminobenzoate
jgi|FoxFo5176|468085	FoxFo5176	K01045	107.1	157.4	7.4e-46	arylesterase / paraoxonase [EC:3.1.1.2 3.1.8.1]	aryldialkylphosphatase (enzymeID e0054)	Hydrolases	Aminobenzoate
jgi|Guyne1|960759	Guyne1	K01045	107.1	141.5	5e-41	arylesterase / paraoxonase [EC:3.1.1.2 3.1.8.1]	aryldialkylphosphatase (enzymeID e0054)	Hydrolases	Aminobenzoate
jgi|Guyne1|282957	Guyne1	K01045	107.1	213.2	9.4e-63	arylesterase / paraoxonase [EC:3.1.1.2 3.1.8.1]	aryldialkylphosphatase (enzymeID e0054)	Hydrolases	Aminobenzoate
jgi|Hetan2|383119	Hetan2	K01045	107.1	150.9	7e-44	arylesterase / paraoxonase [EC:3.1.1.2 3.1.8.1]	aryldialkylphosphatase (enzymeID e0054)	Hydrolases	Aminobenzoate
jgi|Hypsu1|43646	Hypsu1	K01045	107.1	248	2.6e-73	arylesterase / paraoxonase [EC:3.1.1.2 3.1.8.1]	aryldialkylphosphatase (enzymeID e0054)	Hydrolases	Aminobenzoate
jgi|Hypsu1|43660	Hypsu1	K01045	107.1	232.4	1.3e-68	arylesterase / paraoxonase [EC:3.1.1.2 3.1.8.1]	aryldialkylphosphatase (enzymeID e0054)	Hydrolases	Aminobenzoate
jgi|Hypsu1|72103	Hypsu1	K01045	107.1	114	1.1e-32	arylesterase / paraoxonase [EC:3.1.1.2 3.1.8.1]	aryldialkylphosphatase (enzymeID e0054)	Hydrolases	Aminobenzoate
jgi|Lenedo1|1107806	Lenedo1	K01045	107.1	234.2	4.1e-69	arylesterase / paraoxonase [EC:3.1.1.2 3.1.8.1]	aryldialkylphosphatase (enzymeID e0054)	Hydrolases	Aminobenzoate
jgi|Lenedo1|1196716	Lenedo1	K01045	107.1	154.2	6.9e-45	arylesterase / paraoxonase [EC:3.1.1.2 3.1.8.1]	aryldialkylphosphatase (enzymeID e0054)	Hydrolases	Aminobenzoate
jgi|Lenedo1|1252269	Lenedo1	K01045	107.1	194.7	3.9e-57	arylesterase / paraoxonase [EC:3.1.1.2 3.1.8.1]	aryldialkylphosphatase (enzymeID e0054)	Hydrolases	Aminobenzoate
jgi|Lenedo1|745944	Lenedo1	K01045	107.1	245.5	1.5e-72	arylesterase / paraoxonase [EC:3.1.1.2 3.1.8.1]	aryldialkylphosphatase (enzymeID e0054)	Hydrolases	Aminobenzoate
jgi|Marfi1|954336	Marfi1	K01045	107.1	232.6	1.2e-68	arylesterase / paraoxonase [EC:3.1.1.2 3.1.8.1]	aryldialkylphosphatase (enzymeID e0054)	Hydrolases	Aminobenzoate
jgi|Marfi1|893721	Marfi1	K01045	107.1	178.1	4e-52	arylesterase / paraoxonase [EC:3.1.1.2 3.1.8.1]	aryldialkylphosphatase (enzymeID e0054)	Hydrolases	Aminobenzoate
jgi|Marfi1|955718	Marfi1	K01045	107.1	149.3	2.1e-43	arylesterase / paraoxonase [EC:3.1.1.2 3.1.8.1]	aryldialkylphosphatase (enzymeID e0054)	Hydrolases	Aminobenzoate
jgi|Muccir1_3|1404213	Muccir1_3	K01045	107.1	176.2	1.5e-51	arylesterase / paraoxonase [EC:3.1.1.2 3.1.8.1]	aryldialkylphosphatase (enzymeID e0054)	Hydrolases	Aminobenzoate
jgi|Penar1|10362	Penar1	K01045	107.1	149.5	1.9e-43	arylesterase / paraoxonase [EC:3.1.1.2 3.1.8.1]	aryldialkylphosphatase (enzymeID e0054)	Hydrolases	Aminobenzoate
jgi|Penar1|852	Penar1	K01045	107.1	180.2	9.4e-53	arylesterase / paraoxonase [EC:3.1.1.2 3.1.8.1]	aryldialkylphosphatase (enzymeID e0054)	Hydrolases	Aminobenzoate
jgi|PenchWisc1_1|144040	PenchWisc1_1	K01045	107.1	150.2	1.1e-43	arylesterase / paraoxonase [EC:3.1.1.2 3.1.8.1]	aryldialkylphosphatase (enzymeID e0054)	Hydrolases	Aminobenzoate
jgi|PenchWisc1_1|145575	PenchWisc1_1	K01045	107.1	161.4	4.6e-47	arylesterase / paraoxonase [EC:3.1.1.2 3.1.8.1]	aryldialkylphosphatase (enzymeID e0054)	Hydrolases	Aminobenzoate
jgi|Pleery1|1500976	Pleery1	K01045	107.1	238.4	2.1e-70	arylesterase / paraoxonase [EC:3.1.1.2 3.1.8.1]	aryldialkylphosphatase (enzymeID e0054)	Hydrolases	Aminobenzoate
jgi|Pleery1|1389213	Pleery1	K01045	107.1	183	1.3e-53	arylesterase / paraoxonase [EC:3.1.1.2 3.1.8.1]	aryldialkylphosphatase (enzymeID e0054)	Hydrolases	Aminobenzoate
jgi|PleosPC9_1|84578	PleosPC9_1	K01045	107.1	242	1.7e-71	arylesterase / paraoxonase [EC:3.1.1.2 3.1.8.1]	aryldialkylphosphatase (enzymeID e0054)	Hydrolases	Aminobenzoate
jgi|PleosPC9_1|126331	PleosPC9_1	K01045	107.1	182.8	1.5e-53	arylesterase / paraoxonase [EC:3.1.1.2 3.1.8.1]	aryldialkylphosphatase (enzymeID e0054)	Hydrolases	Aminobenzoate
jgi|Purli1|9557	Purli1	K01045	107.1	126.3	2.1e-36	arylesterase / paraoxonase [EC:3.1.1.2 3.1.8.1]	aryldialkylphosphatase (enzymeID e0054)	Hydrolases	Aminobenzoate
jgi|Schco3|2625137	Schco3	K01045	107.1	167.9	5.1e-49	arylesterase / paraoxonase [EC:3.1.1.2 3.1.8.1]	aryldialkylphosphatase (enzymeID e0054)	Hydrolases	Aminobenzoate
jgi|Schco3|1191534	Schco3	K01045	107.1	201.8	2.6e-59	arylesterase / paraoxonase [EC:3.1.1.2 3.1.8.1]	aryldialkylphosphatase (enzymeID e0054)	Hydrolases	Aminobenzoate
jgi|Trici4|1184939	Trici4	K01045	107.1	137.9	6.3e-40	arylesterase / paraoxonase [EC:3.1.1.2 3.1.8.1]	aryldialkylphosphatase (enzymeID e0054)	Hydrolases	Aminobenzoate
jgi|Vuicom1|317189	Vuicom1	K01045	107.1	226	1.2e-66	arylesterase / paraoxonase [EC:3.1.1.2 3.1.8.1]	aryldialkylphosphatase (enzymeID e0054)	Hydrolases	Aminobenzoate
jgi|Vuicom1|784060	Vuicom1	K01045	107.1	153.8	9.1e-45	arylesterase / paraoxonase [EC:3.1.1.2 3.1.8.1]	aryldialkylphosphatase (enzymeID e0054)	Hydrolases	Aminobenzoate
jgi|Abobi1|113068	Abobi1	K07824	474.77	828.9	1.7e-249	benzoate 4-monooxygenase [EC:1.14.14.92]		Oxidoreductases	Benzoate
jgi|Abobi1|500154	Abobi1	K07824	474.77	526.6	6.6e-158	benzoate 4-monooxygenase [EC:1.14.14.92]		Oxidoreductases	Benzoate
jgi|Anoalb1|2116749	Anoalb1	K07824	474.77	834.5	3.3e-251	benzoate 4-monooxygenase [EC:1.14.14.92]		Oxidoreductases	Benzoate
jgi|Anoalb1|2231980	Anoalb1	K07824	474.77	652.6	4.5e-196	benzoate 4-monooxygenase [EC:1.14.14.92]		Oxidoreductases	Benzoate
jgi|Anoalb1|609769	Anoalb1	K07824	474.77	690.9	1.1e-207	benzoate 4-monooxygenase [EC:1.14.14.92]		Oxidoreductases	Benzoate
jgi|Armbor1|1154540	Armbor1	K07824	474.77	774.9	3.8e-233	benzoate 4-monooxygenase [EC:1.14.14.92]		Oxidoreductases	Benzoate
jgi|Armbor1|1721289	Armbor1	K07824	474.77	778.1	4.2e-234	benzoate 4-monooxygenase [EC:1.14.14.92]		Oxidoreductases	Benzoate
jgi|Armbor1|1888182	Armbor1	K07824	474.77	732.8	2.1e-220	benzoate 4-monooxygenase [EC:1.14.14.92]		Oxidoreductases	Benzoate
jgi|Armbor1|1946146	Armbor1	K07824	474.77	683.1	2.5e-205	benzoate 4-monooxygenase [EC:1.14.14.92]		Oxidoreductases	Benzoate
jgi|Armbor1|980794	Armbor1	K07824	474.77	717.6	8.9e-216	benzoate 4-monooxygenase [EC:1.14.14.92]		Oxidoreductases	Benzoate
jgi|Armbor1|980825	Armbor1	K07824	474.77	753.6	1.1e-226	benzoate 4-monooxygenase [EC:1.14.14.92]		Oxidoreductases	Benzoate
jgi|Armbor1|981169	Armbor1	K07824	474.77	745.9	2.3e-224	benzoate 4-monooxygenase [EC:1.14.14.92]		Oxidoreductases	Benzoate
jgi|Armcep1|21481	Armcep1	K07824	474.77	776.3	1.4e-233	benzoate 4-monooxygenase [EC:1.14.14.92]		Oxidoreductases	Benzoate
jgi|Armcep1|4289	Armcep1	K07824	474.77	666.4	2.9e-200	benzoate 4-monooxygenase [EC:1.14.14.92]		Oxidoreductases	Benzoate
jgi|Armcep1|4291	Armcep1	K07824	474.77	687.4	1.3e-206	benzoate 4-monooxygenase [EC:1.14.14.92]		Oxidoreductases	Benzoate
jgi|Armcep1|7226	Armcep1	K07824	474.77	745.3	3.6e-224	benzoate 4-monooxygenase [EC:1.14.14.92]		Oxidoreductases	Benzoate
jgi|Armcep1|7228	Armcep1	K07824	474.77	745.1	4.2e-224	benzoate 4-monooxygenase [EC:1.14.14.92]		Oxidoreductases	Benzoate
jgi|Armcep1|7232	Armcep1	K07824	474.77	715	5.4e-215	benzoate 4-monooxygenase [EC:1.14.14.92]		Oxidoreductases	Benzoate
jgi|Armcep1|7233	Armcep1	K07824	474.77	719.6	2.1e-216	benzoate 4-monooxygenase [EC:1.14.14.92]		Oxidoreductases	Benzoate
jgi|Armcep1|7724	Armcep1	K07824	474.77	680.7	1.3e-204	benzoate 4-monooxygenase [EC:1.14.14.92]		Oxidoreductases	Benzoate
jgi|Armcep1|8672	Armcep1	K07824	474.77	658.5	7.3e-198	benzoate 4-monooxygenase [EC:1.14.14.92]		Oxidoreductases	Benzoate
jgi|Armcep1|8674	Armcep1	K07824	474.77	804.3	4.6e-242	benzoate 4-monooxygenase [EC:1.14.14.92]		Oxidoreductases	Benzoate
jgi|Armect1|1058517	Armect1	K07824	474.77	700.1	1.8e-210	benzoate 4-monooxygenase [EC:1.14.14.92]		Oxidoreductases	Benzoate
jgi|Armect1|1261295	Armect1	K07824	474.77	690.6	1.3e-207	benzoate 4-monooxygenase [EC:1.14.14.92]		Oxidoreductases	Benzoate
jgi|Armect1|1263367	Armect1	K07824	474.77	737.7	7e-222	benzoate 4-monooxygenase [EC:1.14.14.92]		Oxidoreductases	Benzoate
jgi|Armect1|1332474	Armect1	K07824	474.77	807.7	4.5e-243	benzoate 4-monooxygenase [EC:1.14.14.92]		Oxidoreductases	Benzoate
jgi|Armect1|1384828	Armect1	K07824	474.77	687.8	9.6e-207	benzoate 4-monooxygenase [EC:1.14.14.92]		Oxidoreductases	Benzoate
jgi|Armect1|903705	Armect1	K07824	474.77	720.9	8.6e-217	benzoate 4-monooxygenase [EC:1.14.14.92]		Oxidoreductases	Benzoate
jgi|Armect1|904366	Armect1	K07824	474.77	707.3	1.1e-212	benzoate 4-monooxygenase [EC:1.14.14.92]		Oxidoreductases	Benzoate
jgi|Armga1|915353	Armga1	K07824	474.77	486.8	7.7e-146	benzoate 4-monooxygenase [EC:1.14.14.92]		Oxidoreductases	Benzoate
jgi|Armga1|1008303	Armga1	K07824	474.77	746.8	1.2e-224	benzoate 4-monooxygenase [EC:1.14.14.92]		Oxidoreductases	Benzoate
jgi|Armga1|518957	Armga1	K07824	474.77	746.1	2e-224	benzoate 4-monooxygenase [EC:1.14.14.92]		Oxidoreductases	Benzoate
jgi|Armga1|519304	Armga1	K07824	474.77	717.5	9.6e-216	benzoate 4-monooxygenase [EC:1.14.14.92]		Oxidoreductases	Benzoate
jgi|Armga1|587978	Armga1	K07824	474.77	705.4	4.5e-212	benzoate 4-monooxygenase [EC:1.14.14.92]		Oxidoreductases	Benzoate
jgi|Armga1|750487	Armga1	K07824	474.77	683.4	2e-205	benzoate 4-monooxygenase [EC:1.14.14.92]		Oxidoreductases	Benzoate
jgi|Armga1|1021003	Armga1	K07824	474.77	810.4	6.8e-244	benzoate 4-monooxygenase [EC:1.14.14.92]		Oxidoreductases	Benzoate
jgi|Armga1|824211	Armga1	K07824	474.77	764.5	5.3e-230	benzoate 4-monooxygenase [EC:1.14.14.92]		Oxidoreductases	Benzoate
jgi|Armlut1|1086400	Armlut1	K07824	474.77	719.9	1.8e-216	benzoate 4-monooxygenase [EC:1.14.14.92]		Oxidoreductases	Benzoate
jgi|Armlut1|1265674	Armlut1	K07824	474.77	679.4	3.3e-204	benzoate 4-monooxygenase [EC:1.14.14.92]		Oxidoreductases	Benzoate
jgi|Armlut1|1289098	Armlut1	K07824	474.77	679.9	2.4e-204	benzoate 4-monooxygenase [EC:1.14.14.92]		Oxidoreductases	Benzoate
jgi|Armlut1|1310472	Armlut1	K07824	474.77	492.3	1.7e-147	benzoate 4-monooxygenase [EC:1.14.14.92]		Oxidoreductases	Benzoate
jgi|Armlut1|1310787	Armlut1	K07824	474.77	707.5	1e-212	benzoate 4-monooxygenase [EC:1.14.14.92]		Oxidoreductases	Benzoate
jgi|Armlut1|1322536	Armlut1	K07824	474.77	775.5	2.5e-233	benzoate 4-monooxygenase [EC:1.14.14.92]		Oxidoreductases	Benzoate
jgi|Armlut1|1323136	Armlut1	K07824	474.77	636.3	3.7e-191	benzoate 4-monooxygenase [EC:1.14.14.92]		Oxidoreductases	Benzoate
jgi|Armlut1|1333564	Armlut1	K07824	474.77	650.5	1.9e-195	benzoate 4-monooxygenase [EC:1.14.14.92]		Oxidoreductases	Benzoate
jgi|Armlut1|1366590	Armlut1	K07824	474.77	685.9	3.6e-206	benzoate 4-monooxygenase [EC:1.14.14.92]		Oxidoreductases	Benzoate
jgi|Armlut1|1388577	Armlut1	K07824	474.77	570.4	3.5e-171	benzoate 4-monooxygenase [EC:1.14.14.92]		Oxidoreductases	Benzoate
jgi|Armlut1|1389890	Armlut1	K07824	474.77	534	3.9e-160	benzoate 4-monooxygenase [EC:1.14.14.92]		Oxidoreductases	Benzoate
jgi|Armlut1|1431521	Armlut1	K07824	474.77	572	1.2e-171	benzoate 4-monooxygenase [EC:1.14.14.92]		Oxidoreductases	Benzoate
jgi|Armlut1|167883	Armlut1	K07824	474.77	694.6	8e-209	benzoate 4-monooxygenase [EC:1.14.14.92]		Oxidoreductases	Benzoate
jgi|Armlut1|168307	Armlut1	K07824	474.77	684.2	1.2e-205	benzoate 4-monooxygenase [EC:1.14.14.92]		Oxidoreductases	Benzoate
jgi|Armlut1|220428	Armlut1	K07824	474.77	808.1	3.3e-243	benzoate 4-monooxygenase [EC:1.14.14.92]		Oxidoreductases	Benzoate
jgi|Armlut1|352987	Armlut1	K07824	474.77	810.8	5.2e-244	benzoate 4-monooxygenase [EC:1.14.14.92]		Oxidoreductases	Benzoate
jgi|Armlut1|402667	Armlut1	K07824	474.77	684.9	7.2e-206	benzoate 4-monooxygenase [EC:1.14.14.92]		Oxidoreductases	Benzoate
jgi|Armlut1|450420	Armlut1	K07824	474.77	776.6	1.2e-233	benzoate 4-monooxygenase [EC:1.14.14.92]		Oxidoreductases	Benzoate
jgi|Armlut1|743177	Armlut1	K07824	474.77	742.5	2.5e-223	benzoate 4-monooxygenase [EC:1.14.14.92]		Oxidoreductases	Benzoate
jgi|Armlut1|743365	Armlut1	K07824	474.77	712.3	3.5e-214	benzoate 4-monooxygenase [EC:1.14.14.92]		Oxidoreductases	Benzoate
jgi|Armmel1|1041638	Armmel1	K07824	474.77	807.8	4e-243	benzoate 4-monooxygenase [EC:1.14.14.92]		Oxidoreductases	Benzoate
jgi|Armmel1|1045752	Armmel1	K07824	474.77	486.6	8.9e-146	benzoate 4-monooxygenase [EC:1.14.14.92]		Oxidoreductases	Benzoate
jgi|Armmel1|1102250	Armmel1	K07824	474.77	713.1	2.1e-214	benzoate 4-monooxygenase [EC:1.14.14.92]		Oxidoreductases	Benzoate
jgi|Armmel1|1104112	Armmel1	K07824	474.77	712	4.4e-214	benzoate 4-monooxygenase [EC:1.14.14.92]		Oxidoreductases	Benzoate
jgi|Armmel1|127750	Armmel1	K07824	474.77	686.4	2.5e-206	benzoate 4-monooxygenase [EC:1.14.14.92]		Oxidoreductases	Benzoate
jgi|Armmel1|613381	Armmel1	K07824	474.77	774.3	5.7e-233	benzoate 4-monooxygenase [EC:1.14.14.92]		Oxidoreductases	Benzoate
jgi|Armmel1|671704	Armmel1	K07824	474.77	716	2.7e-215	benzoate 4-monooxygenase [EC:1.14.14.92]		Oxidoreductases	Benzoate
jgi|Armost1|884572	Armost1	K07824	474.77	718.7	4.2e-216	benzoate 4-monooxygenase [EC:1.14.14.92]		Oxidoreductases	Benzoate
jgi|Armost1|146106	Armost1	K07824	474.77	488.9	1.7e-146	benzoate 4-monooxygenase [EC:1.14.14.92]		Oxidoreductases	Benzoate
jgi|Armost1|914137	Armost1	K07824	474.77	810.3	7.1e-244	benzoate 4-monooxygenase [EC:1.14.14.92]		Oxidoreductases	Benzoate
jgi|Armost1|988495	Armost1	K07824	474.77	685.6	4.3e-206	benzoate 4-monooxygenase [EC:1.14.14.92]		Oxidoreductases	Benzoate
jgi|Armost1|957470	Armost1	K07824	474.77	715.8	3e-215	benzoate 4-monooxygenase [EC:1.14.14.92]		Oxidoreductases	Benzoate
jgi|Armost1|177776	Armost1	K07824	474.77	738.4	4.3e-222	benzoate 4-monooxygenase [EC:1.14.14.92]		Oxidoreductases	Benzoate
jgi|Armost1|975426	Armost1	K07824	474.77	584.4	2e-175	benzoate 4-monooxygenase [EC:1.14.14.92]		Oxidoreductases	Benzoate
jgi|Armost1|989844	Armost1	K07824	474.77	563.3	5.1e-169	benzoate 4-monooxygenase [EC:1.14.14.92]		Oxidoreductases	Benzoate
jgi|Armost1|990953	Armost1	K07824	474.77	780.3	9.1e-235	benzoate 4-monooxygenase [EC:1.14.14.92]		Oxidoreductases	Benzoate
jgi|Armosto1|251638	Armosto1	K07824	474.77	807.7	4.4e-243	benzoate 4-monooxygenase [EC:1.14.14.92]		Oxidoreductases	Benzoate
jgi|Armosto1|252321	Armosto1	K07824	474.77	600.2	3.3e-180	benzoate 4-monooxygenase [EC:1.14.14.92]		Oxidoreductases	Benzoate
jgi|Armosto1|256420	Armosto1	K07824	474.77	688.4	6.4e-207	benzoate 4-monooxygenase [EC:1.14.14.92]		Oxidoreductases	Benzoate
jgi|Armosto1|262078	Armosto1	K07824	474.77	478.5	2.5e-143	benzoate 4-monooxygenase [EC:1.14.14.92]		Oxidoreductases	Benzoate
jgi|Armosto1|265547	Armosto1	K07824	474.77	735.8	2.7e-221	benzoate 4-monooxygenase [EC:1.14.14.92]		Oxidoreductases	Benzoate
jgi|Armosto1|265551	Armosto1	K07824	474.77	712	4.3e-214	benzoate 4-monooxygenase [EC:1.14.14.92]		Oxidoreductases	Benzoate
jgi|Armosto1|267640	Armosto1	K07824	474.77	777.9	4.8e-234	benzoate 4-monooxygenase [EC:1.14.14.92]		Oxidoreductases	Benzoate
jgi|Armosto1|267669	Armosto1	K07824	474.77	689.5	2.8e-207	benzoate 4-monooxygenase [EC:1.14.14.92]		Oxidoreductases	Benzoate
jgi|Armtab1|1260839	Armtab1	K07824	474.77	697.8	9e-210	benzoate 4-monooxygenase [EC:1.14.14.92]		Oxidoreductases	Benzoate
jgi|Armtab1|1282173	Armtab1	K07824	474.77	782.7	1.7e-235	benzoate 4-monooxygenase [EC:1.14.14.92]		Oxidoreductases	Benzoate
jgi|Armtab1|1343447	Armtab1	K07824	474.77	780.4	7.9e-235	benzoate 4-monooxygenase [EC:1.14.14.92]		Oxidoreductases	Benzoate
jgi|Armtab1|139423	Armtab1	K07824	474.77	480.6	5.9e-144	benzoate 4-monooxygenase [EC:1.14.14.92]		Oxidoreductases	Benzoate
jgi|Armtab1|1474308	Armtab1	K07824	474.77	629.2	5.3e-189	benzoate 4-monooxygenase [EC:1.14.14.92]		Oxidoreductases	Benzoate
jgi|Armtab1|1626364	Armtab1	K07824	474.77	686	3.2e-206	benzoate 4-monooxygenase [EC:1.14.14.92]		Oxidoreductases	Benzoate
jgi|Armtab1|1646722	Armtab1	K07824	474.77	808.1	3.3e-243	benzoate 4-monooxygenase [EC:1.14.14.92]		Oxidoreductases	Benzoate
jgi|Armtab1|1698871	Armtab1	K07824	474.77	664.8	9.1e-200	benzoate 4-monooxygenase [EC:1.14.14.92]		Oxidoreductases	Benzoate
jgi|Armtab1|1758783	Armtab1	K07824	474.77	722.4	3.2e-217	benzoate 4-monooxygenase [EC:1.14.14.92]		Oxidoreductases	Benzoate
jgi|Armtab1|1758784	Armtab1	K07824	474.77	716.6	1.7e-215	benzoate 4-monooxygenase [EC:1.14.14.92]		Oxidoreductases	Benzoate
jgi|Armtab1|1758790	Armtab1	K07824	474.77	621.8	9.6e-187	benzoate 4-monooxygenase [EC:1.14.14.92]		Oxidoreductases	Benzoate
jgi|Armtab1|582337	Armtab1	K07824	474.77	710.9	9.3e-214	benzoate 4-monooxygenase [EC:1.14.14.92]		Oxidoreductases	Benzoate
jgi|Armtab1|652278	Armtab1	K07824	474.77	727.5	8.6e-219	benzoate 4-monooxygenase [EC:1.14.14.92]		Oxidoreductases	Benzoate
jgi|Aspfl2_3|3459	Aspfl2_3	K07824	474.77	795.3	2.5e-239	benzoate 4-monooxygenase [EC:1.14.14.92]		Oxidoreductases	Benzoate
jgi|Aspgl1|125009	Aspgl1	K07824	474.77	766.2	1.6e-230	benzoate 4-monooxygenase [EC:1.14.14.92]		Oxidoreductases	Benzoate
jgi|Bjead1_1|118978	Bjead1_1	K07824	474.77	825.8	1.4e-248	benzoate 4-monooxygenase [EC:1.14.14.92]		Oxidoreductases	Benzoate
jgi|Bjead1_1|55123	Bjead1_1	K07824	474.77	605.9	6.4e-182	benzoate 4-monooxygenase [EC:1.14.14.92]		Oxidoreductases	Benzoate
jgi|Bjead1_1|318972	Bjead1_1	K07824	474.77	604.1	2.2e-181	benzoate 4-monooxygenase [EC:1.14.14.92]		Oxidoreductases	Benzoate
jgi|Bjead1_1|160054	Bjead1_1	K07824	474.77	645.5	6.2e-194	benzoate 4-monooxygenase [EC:1.14.14.92]		Oxidoreductases	Benzoate
jgi|Bjead1_1|65034	Bjead1_1	K07824	474.77	584.6	1.8e-175	benzoate 4-monooxygenase [EC:1.14.14.92]		Oxidoreductases	Benzoate
jgi|Bjead1_1|142452	Bjead1_1	K07824	474.77	628.9	6.7e-189	benzoate 4-monooxygenase [EC:1.14.14.92]		Oxidoreductases	Benzoate
jgi|Bjead1_1|358536	Bjead1_1	K07824	474.77	615.4	8.3e-185	benzoate 4-monooxygenase [EC:1.14.14.92]		Oxidoreductases	Benzoate
jgi|Botdo1_1|295055	Botdo1_1	K07824	474.77	826.1	1.2e-248	benzoate 4-monooxygenase [EC:1.14.14.92]		Oxidoreductases	Benzoate
jgi|Cersu1|151209	Cersu1	K07824	474.77	619.1	6.3e-186	benzoate 4-monooxygenase [EC:1.14.14.92]		Oxidoreductases	Benzoate
jgi|Cersu1|112429	Cersu1	K07824	474.77	631.4	1.1e-189	benzoate 4-monooxygenase [EC:1.14.14.92]		Oxidoreductases	Benzoate
jgi|Cersu1|116910	Cersu1	K07824	474.77	833	9.7e-251	benzoate 4-monooxygenase [EC:1.14.14.92]		Oxidoreductases	Benzoate
jgi|Cersu1|118598	Cersu1	K07824	474.77	592.7	6.1e-178	benzoate 4-monooxygenase [EC:1.14.14.92]		Oxidoreductases	Benzoate
jgi|Clasph1|2957	Clasph1	K07824	474.77	795.9	1.6e-239	benzoate 4-monooxygenase [EC:1.14.14.92]		Oxidoreductases	Benzoate
jgi|Clasph1|3975	Clasph1	K07824	474.77	676.5	2.5e-203	benzoate 4-monooxygenase [EC:1.14.14.92]		Oxidoreductases	Benzoate
jgi|Clibor1|571624	Clibor1	K07824	474.77	839.9	7.8e-253	benzoate 4-monooxygenase [EC:1.14.14.92]		Oxidoreductases	Benzoate
jgi|Clibor1|662938	Clibor1	K07824	474.77	490.4	6.1e-147	benzoate 4-monooxygenase [EC:1.14.14.92]		Oxidoreductases	Benzoate
jgi|Clibor1|663370	Clibor1	K07824	474.77	516.2	9.7e-155	benzoate 4-monooxygenase [EC:1.14.14.92]		Oxidoreductases	Benzoate
jgi|Coclu2|52559	Coclu2	K07824	474.77	820.2	6.9e-247	benzoate 4-monooxygenase [EC:1.14.14.92]		Oxidoreductases	Benzoate
jgi|Densp1|801115	Densp1	K07824	474.77	788.6	2.6e-237	benzoate 4-monooxygenase [EC:1.14.14.92]		Oxidoreductases	Benzoate
jgi|FoxFo5176|274411	FoxFo5176	K07824	474.77	559.2	8.9e-168	benzoate 4-monooxygenase [EC:1.14.14.92]		Oxidoreductases	Benzoate
jgi|FoxFo5176|466608	FoxFo5176	K07824	474.77	785.7	2e-236	benzoate 4-monooxygenase [EC:1.14.14.92]		Oxidoreductases	Benzoate
jgi|FoxFo5176|514621	FoxFo5176	K07824	474.77	815.3	2.1e-245	benzoate 4-monooxygenase [EC:1.14.14.92]		Oxidoreductases	Benzoate
jgi|Guyne1|929847	Guyne1	K07824	474.77	766.2	1.6e-230	benzoate 4-monooxygenase [EC:1.14.14.92]		Oxidoreductases	Benzoate
jgi|Guyne1|951428	Guyne1	K07824	474.77	727.3	1e-218	benzoate 4-monooxygenase [EC:1.14.14.92]		Oxidoreductases	Benzoate
jgi|Guyne1|898372	Guyne1	K07824	474.77	714.5	7.9e-215	benzoate 4-monooxygenase [EC:1.14.14.92]		Oxidoreductases	Benzoate
jgi|Guyne1|983426	Guyne1	K07824	474.77	497	6.1e-149	benzoate 4-monooxygenase [EC:1.14.14.92]		Oxidoreductases	Benzoate
jgi|Hetan2|325050	Hetan2	K07824	474.77	818.6	2.2e-246	benzoate 4-monooxygenase [EC:1.14.14.92]		Oxidoreductases	Benzoate
jgi|Hypsu1|37438	Hypsu1	K07824	474.77	800.6	6.1e-241	benzoate 4-monooxygenase [EC:1.14.14.92]		Oxidoreductases	Benzoate
jgi|Irplac1|1275939	Irplac1	K07824	474.77	599	7.7e-180	benzoate 4-monooxygenase [EC:1.14.14.92]		Oxidoreductases	Benzoate
jgi|Irplac1|1276086	Irplac1	K07824	474.77	625.9	5.3e-188	benzoate 4-monooxygenase [EC:1.14.14.92]		Oxidoreductases	Benzoate
jgi|Irplac1|1291531	Irplac1	K07824	474.77	634.2	1.6e-190	benzoate 4-monooxygenase [EC:1.14.14.92]		Oxidoreductases	Benzoate
jgi|Irplac1|1449228	Irplac1	K07824	474.77	598.5	1.1e-179	benzoate 4-monooxygenase [EC:1.14.14.92]		Oxidoreductases	Benzoate
jgi|Irplac1|1578663	Irplac1	K07824	474.77	836.2	1e-251	benzoate 4-monooxygenase [EC:1.14.14.92]		Oxidoreductases	Benzoate
jgi|Irplac1|1595471	Irplac1	K07824	474.77	615.7	6.7e-185	benzoate 4-monooxygenase [EC:1.14.14.92]		Oxidoreductases	Benzoate
jgi|Irplac1|246113	Irplac1	K07824	474.77	582.4	8.5e-175	benzoate 4-monooxygenase [EC:1.14.14.92]		Oxidoreductases	Benzoate
jgi|Lenedo1|1109208	Lenedo1	K07824	474.77	748.5	3.7e-225	benzoate 4-monooxygenase [EC:1.14.14.92]		Oxidoreductases	Benzoate
jgi|Marfi1|932404	Marfi1	K07824	474.77	738.8	3.3e-222	benzoate 4-monooxygenase [EC:1.14.14.92]		Oxidoreductases	Benzoate
jgi|Marfi1|1008888	Marfi1	K07824	474.77	739.5	2.1e-222	benzoate 4-monooxygenase [EC:1.14.14.92]		Oxidoreductases	Benzoate
jgi|Penar1|1596	Penar1	K07824	474.77	727.2	1.1e-218	benzoate 4-monooxygenase [EC:1.14.14.92]		Oxidoreductases	Benzoate
[truncated: 4,363 more rows]

## Sheet: Enzyme Counts
Enzymes	Armillaria solidipes	Armillaria ostoyae	Armillaria borealis	Armillaria gallica	Armillaria cepistipes	Armillaria luteobubalina	Armillaria mellea	Desrmillaria ectypa	Desarmillaria tabescens	Guyanagaster necrorhizus	Marasmius fiardii	Lentinula edodes	Pleurotus ostreatus	Pleurotus eryngii	Schizophyllum commune	Bjerkandera adusta	Phanerochaete chrysosporium	Irpex lacteus	Phlebia radiata	Trametes versicolor	Trametes betulina	Polyporus squamosus	Dentipellis sp. (KUC8613)	Heterobasidion annosum	Aspergillus glaucus	Aspergillus flavus	Penicillium arizonense	Penicillium chrysogenum	Cochliobolus lunatus	Botryosphaeria dothidea	Cladosporium sphaerospermum	Trichoderma citrinoviride	Trichoderma harzianum	Purpureocillium lilacinum	Fusarium oxysporum	Geotrichum candidum	Mucor lusitanicus	Average_Armillaria	Average_Basidiomycetes	Average_Ascomycota	Average_Mucor
(hydroxyamino)benzene mutase [EC:5.4.4.1]	0	0	0	0	0	0	0	0	0	0	0	0	0	0	0	0	0	0	0	0	0	0	0	0	0	0	0	0	0	0	0	1	1	1	0	0	0	0	0	0.25	0
2,3-dihydroxybenzoate decarboxylase [EC:4.1.1.46]	0	0	0	0	0	0	0	0	0	0	0	0	0	0	0	0	0	0	0	0	0	0	0	0	1	1	0	0	0	3	1	0	0	0	0	0	0	0	0	0.5	0
2,4-dichlorophenol 6-monooxygenase [EC:1.14.13.20]	0	0	0	0	0	0	0	0	0	0	0	0	0	0	0	0	0	0	0	0	0	0	0	0	1	1	1	2	1	4	1	0	1	0	4	0	0	0	0	1.33333	0
3-hydroxyphenylacetate 6-hydroxylase [EC:1.14.13.63]	0	0	0	0	0	0	0	0	0	0	0	0	0	0	0	0	0	0	0	0	0	0	0	0	1	1	0	0	0	1	0	0	0	0	0	0	0	0	0	0.25	0
3-oxoadipate enol-lactonase [EC:3.1.1.24]	0	0	0	0	0	0	0	0	0	0	0	0	0	0	0	0	0	0	0	0	0	0	0	0	1	0	0	0	0	0	0	0	0	0	0	0	0	0	0	0.0833333	0
3-oxosteroid 1-dehydrogenase [EC:1.3.99.4]	0	0	0	0	0	0	0	0	0	0	0	0	0	0	0	0	0	0	0	0	0	0	0	0	0	0	0	0	0	2	0	0	0	0	9	0	0	0	0	0.916667	0
4-cresol dehydrogenase (hydroxylating) flavoprotein subunit [EC:1.17.9.1]	0	0	0	0	0	0	0	0	0	0	0	0	0	0	0	0	0	0	0	0	0	0	0	0	2	0	0	0	0	4	0	0	0	0	0	0	0	0	0	0.5	0
4-hydroxy-4-methyl-2-oxoglutarate aldolase [EC:4.1.3.17]	0	0	0	0	0	0	0	0	0	0	0	0	0	0	1	0	0	1	0	1	0	1	0	0	0	1	0	0	1	1	0	0	0	0	1	0	1	0	0.285714	0.333333	1
4-hydroxyacetophenone monooxygenase [EC:1.14.13.84]	0	0	0	0	0	0	0	0	0	0	0	0	0	0	1	0	0	0	0	1	0	1	1	0	0	0	1	0	0	0	0	0	0	0	1	0	0	0	0.285714	0.166667	0
4-hydroxyphenylpyruvate dioxygenase [EC:1.13.11.27]	0	0	0	0	0	0	0	0	0	0	0	0	0	0	0	0	0	0	0	0	0	0	0	0	2	1	2	2	1	1	0	1	1	1	1	1	1	0	0	1.16667	1
4,5-dihydroxyphthalate decarboxylase [EC:4.1.1.55]	0	0	0	0	0	0	0	0	0	0	0	0	0	0	0	0	0	0	0	0	0	0	0	0	0	0	0	0	0	1	0	0	0	0	0	0	0	0	0	0.0833333	0
acylphosphatase [EC:3.6.1.7]	0	0	0	0	0	0	0	0	0	0	0	0	0	0	1	1	1	1	1	1	1	1	0	0	1	1	0	0	1	1	1	1	1	0	1	0	0	0	0.571429	0.666667	0
allophanate hydrolase [EC:3.5.1.54]	0	0	0	0	0	0	0	0	0	0	0	0	0	0	0	0	0	0	0	0	0	0	0	0	0	0	2	0	1	3	0	1	2	2	1	1	0	0	0	1.08333	0
alpha-ketoglutarate-dependent 2,4-dichlorophenoxyacetate dioxygenase [EC:1.14.11.-]	0	0	0	0	0	0	0	0	0	0	0	0	0	0	0	0	0	0	0	0	0	0	0	0	2	0	6	0	0	2	0	1	1	1	1	0	0	0	0	1.16667	0
aminomuconate-semialdehyde dehydrogenase [EC:1.2.1.32]	0	0	0	0	0	0	0	0	0	0	0	0	0	0	0	0	0	0	0	0	0	0	0	0	0	1	0	0	0	0	0	0	0	0	2	0	0	0	0	0.25	0
aryl-alcohol dehydrogenase [EC:1.1.1.90]	0	0	0	0	0	0	0	0	0	0	0	0	0	0	0	0	0	0	0	0	0	0	0	0	4	0	1	1	0	1	0	0	2	0	2	0	0	0	0	0.916667	0
biuret amidohydrolase [EC:3.5.1.84]	0	0	0	0	0	0	0	0	0	0	0	0	0	0	0	0	0	0	0	0	0	0	0	1	1	1	2	1	2	3	0	1	1	1	0	0	0	0	0.0714286	1.08333	0
catechol 1,2-dioxygenase [EC:1.13.11.1]	0	0	0	0	0	0	0	0	0	0	0	0	0	0	0	0	0	0	0	0	0	0	0	0	2	2	2	2	2	2	2	2	2	2	2	0	0	0	0	1.83333	0
cholesterol oxidase [EC:1.1.3.6]	0	0	0	0	0	0	0	0	0	0	0	0	0	0	0	0	0	0	0	0	0	0	0	0	0	0	0	0	0	2	0	0	0	0	0	0	0	0	0	0.166667	0
cyclohexanone monooxygenase [EC:1.14.13.22]	0	0	0	0	0	0	0	0	0	0	0	0	0	0	1	0	0	0	0	1	0	1	1	0	2	2	0	3	0	1	1	1	2	0	2	0	0	0	0.285714	1.16667	0
dimethylaniline monooxygenase (N-oxide forming) / hypotaurine monooxygenase [EC:1.14.13.8 1.8.1.-]	0	0	0	0	0	0	0	0	0	0	0	0	1	1	0	0	0	0	0	0	0	0	0	0	0	0	1	0	1	0	0	3	3	1	3	0	0	0	0.142857	1	0
erythromycin esterase [EC:3.1.1.-]	0	0	0	0	0	0	0	0	0	0	0	0	0	0	1	0	1	1	0	1	1	1	0	0	1	1	1	1	0	1	0	0	0	0	1	0	0	0	0.428571	0.5	0
flavin prenyltransferase [EC:2.5.1.129]	0	0	0	0	0	0	0	0	0	0	0	0	0	0	0	0	0	0	0	0	0	0	0	0	2	2	0	0	0	1	0	0	0	0	0	0	0	0	0	0.416667	0
fumarylacetoacetase [EC:3.7.1.2]	0	0	0	0	0	0	0	0	0	0	0	0	0	0	0	0	0	0	0	0	0	0	0	0	2	4	0	0	1	3	2	0	0	0	0	0	0	0	0	1	0
haloacetate dehalogenase [EC:3.8.1.3]	0	0	0	0	0	0	0	0	0	0	0	1	0	0	0	0	0	0	0	0	0	0	0	0	1	0	0	0	0	1	0	0	2	0	7	0	0	0	0.0714286	0.916667	0
haloalkane dehalogenase [EC:3.8.1.5]	0	0	0	0	0	0	0	0	0	0	0	0	0	0	0	0	0	0	0	0	0	0	0	0	0	0	0	0	0	0	0	1	3	0	0	0	0	0	0	0.333333	0
lignin peroxidase [EC:1.11.1.14]	0	0	0	0	0	0	0	0	0	0	0	0	0	0	0	0	7	0	0	9	0	0	0	0	0	0	0	0	0	0	0	0	0	0	0	0	0	0	1.14286	0	0
maleylacetoacetate isomerase [EC:5.2.1.2]	0	0	0	0	0	0	0	0	0	0	0	0	0	0	0	0	0	0	0	0	0	0	0	0	1	1	1	1	0	1	0	1	2	1	1	0	2	0	0	0.833333	2
monoamine oxidase [EC:1.4.3.4]	0	0	0	0	0	0	0	0	0	0	0	0	0	0	0	0	0	0	0	0	0	0	0	0	1	3	2	1	1	4	1	0	2	3	6	0	0	0	0	2	0
monooxygenase [EC:1.14.13.-]	0	0	0	0	0	0	0	0	0	0	0	0	0	0	0	0	0	0	0	1	0	0	0	0	2	5	1	2	1	2	1	1	2	4	3	0	0	0	0.0714286	2	0
N-ethylmaleimide reductase [EC:1.-.-.-]	0	0	0	0	0	0	0	0	0	0	0	0	0	0	0	0	0	0	0	0	0	0	0	0	0	0	0	0	0	0	0	0	0	0	0	0	5	0	0	0	5
nitrate reductase (NAD(P)H) [EC:1.7.1.1 1.7.1.2 1.7.1.3]	0	0	0	0	0	0	0	0	0	0	1	0	0	0	0	2	1	2	1	2	0	2	0	1	3	2	1	2	1	2	2	1	1	2	2	0	1	0	0.857143	1.58333	1
nitrite reductase (NAD(P)H) [EC:1.7.1.4]	0	0	0	0	0	0	0	0	0	0	1	0	0	0	0	1	1	1	1	1	1	1	0	1	1	1	1	1	1	1	1	1	1	1	1	0	0	0	0.642857	0.916667	0
phenylacetate 2-hydroxylase [EC:1.14.14.54]	0	0	0	0	0	0	0	0	0	0	0	0	0	0	0	0	0	0	0	0	0	0	0	0	1	1	2	2	3	3	1	1	2	2	1	0	0	0	0	1.58333	0
urate oxidase [EC:1.7.3.3]	0	0	0	0	0	0	0	0	0	0	1	1	1	1	0	1	1	1	1	1	1	1	1	1	1	1	1	1	1	1	1	1	1	1	1	1	1	0	0.928571	1	1
urea carboxylase / allophanate hydrolase [EC:6.3.4.6 3.5.1.54]	0	0	0	0	0	0	0	0	0	0	0	0	0	0	0	0	0	0	0	0	0	0	0	0	0	0	1	0	0	0	0	0	1	1	1	1	0	0	0	0.416667	0
xanthine dehydrogenase/oxidase [EC:1.17.1.4 1.17.3.2]	0	0	0	0	0	0	0	0	0	0	0	0	0	0	0	0	0	0	0	0	0	0	0	0	1	1	0	0	0	1	1	0	0	0	0	0	0	0	0	0.333333	0
hydroxyquinol 1,2-dioxygenase [EC:1.13.11.37]	1	0	0	1	0	1	0	0	1	1	1	1	0	0	1	0	0	0	0	0	0	1	1	0	0	0	0	0	0	0	0	0	0	0	1	0	0	0.5	0.357143	0.0833333	0
S-(hydroxymethyl)glutathione dehydrogenase / alcohol dehydrogenase [EC:1.1.1.284 1.1.1.1]	1	0	0	1	0	1	1	1	1	1	1	1	1	1	1	1	1	0	1	1	1	1	1	1	3	3	1	1	1	1	3	1	2	1	1	1	1	0.7	0.928571	1.58333	1
aldehyde dehydrogenase family 7 member A1 [EC:1.2.1.31 1.2.1.8 1.2.1.3]	0	0	2	1	1	1	1	1	1	1	1	1	1	1	1	1	1	0	1	1	1	1	1	1	0	0	0	0	0	0	0	0	0	0	0	0	1	0.9	0.928571	0	1
dihydrodiol dehydrogenase / D-xylose 1-dehydrogenase (NADP) [EC:1.3.1.20 1.1.1.179]	1	1	1	1	1	1	1	1	0	1	1	1	1	1	1	1	1	0	1	1	1	1	1	1	1	4	4	1	1	1	1	1	2	1	3	1	1	0.9	0.928571	1.75	1
dihydroneopterin aldolase / 2-amino-4-hydroxy-6-hydroxymethyldihydropteridine diphosphokinase / dihydropteroate synthase [EC:4.1.2.25 2.7.6.3 2.5.1.15]	1	1	1	1	1	0	1	1	1	1	1	0	0	0	1	1	1	1	1	1	1	1	1	1	0	0	0	0	0	0	0	0	0	0	0	1	1	0.9	0.785714	0.0833333	1
3-carboxy-cis,cis-muconate cycloisomerase [EC:5.5.1.2]	1	1	1	1	1	1	1	1	1	1	2	0	0	0	0	0	0	0	0	0	0	0	0	0	1	1	1	0	1	2	1	0	1	0	2	0	0	1	0.142857	0.833333	0
3-hydroxyanthranilate 3,4-dioxygenase [EC:1.13.11.6]	1	1	1	1	1	1	1	1	1	1	1	1	2	2	1	1	1	1	1	1	1	1	1	1	1	3	1	2	1	1	1	1	1	1	2	1	1	1	1.14286	1.33333	1
3-hydroxybutyryl-CoA dehydrogenase [EC:1.1.1.157]	1	1	1	1	1	1	1	1	1	1	1	0	1	1	1	1	1	1	1	1	1	1	1	1	1	1	1	1	1	1	1	1	1	1	1	1	1	1	0.928571	1	1
3-oxoacid CoA-transferase [EC:2.8.3.5]	1	1	1	1	1	1	1	1	1	1	1	1	1	1	1	2	2	2	2	2	2	2	2	2	3	3	2	2	3	2	1	2	2	2	4	2	0	1	1.64286	2.33333	0
cyanamide hydratase [EC:4.2.1.69]	1	1	1	1	1	1	1	1	1	1	5	1	1	1	1	1	1	1	1	1	1	1	1	0	2	2	4	3	1	1	2	1	3	0	4	0	1	1	1.21429	1.91667	1
cyanate lyase [EC:4.2.1.104]	1	1	1	1	1	1	1	1	1	1	1	1	1	1	1	1	1	1	1	1	1	1	1	1	1	1	1	1	2	1	1	0	0	0	1	0	1	1	1	0.75	1
FAD-linked sulfhydryl oxidase [EC:1.8.3.2]	1	1	1	1	1	1	1	1	1	1	1	1	1	1	1	1	1	1	1	1	1	2	1	1	1	1	1	1	1	1	1	1	1	1	1	1	3	1	1.07143	1	3
glutaryl-CoA dehydrogenase [EC:1.3.8.6]	1	1	1	1	1	1	1	1	1	1	2	1	1	1	1	1	1	2	1	1	1	1	1	1	1	1	1	1	1	1	1	1	1	1	2	1	1	1	1.14286	1.08333	1
glutathione-independent formaldehyde dehydrogenase [EC:1.2.1.46]	1	1	1	1	1	1	1	1	1	1	1	1	1	2	0	1	1	1	1	0	0	0	1	1	0	1	1	1	1	1	1	0	1	1	1	0	0	1	0.785714	0.75	0
hydroxymethylglutaryl-CoA lyase [EC:4.1.3.4]	1	1	1	1	1	1	1	1	1	1	1	1	1	1	1	1	1	1	1	1	2	1	1	1	2	2	2	2	1	2	1	1	1	0	2	1	1	1	1.07143	1.41667	1
maleylacetate reductase [EC:1.3.1.32]	1	1	1	1	1	1	1	1	1	1	0	0	0	0	0	0	0	0	0	0	0	0	0	0	1	1	1	2	0	1	1	1	4	0	1	0	0	1	0	1.08333	0
S-formylglutathione hydrolase [EC:3.1.2.12]	1	1	1	1	1	1	1	1	1	1	1	1	1	1	1	1	1	1	1	1	2	1	1	1	1	1	1	1	1	1	1	1	2	1	1	1	1	1	1.07143	1.08333	1
succinyl-CoA synthetase alpha subunit [EC:6.2.1.4 6.2.1.5]	1	1	1	1	1	1	1	1	1	1	1	1	1	1	1	1	1	1	1	1	1	1	1	1	1	1	1	1	1	1	1	1	1	1	1	2	2	1	1	1.08333	2
urea carboxylase [EC:6.3.4.6]	1	1	1	1	1	1	1	1	1	1	1	1	1	1	0	1	1	2	1	1	1	1	1	1	1	1	1	1	1	2	1	0	2	2	2	1	0	1	1	1.25	0
urease [EC:3.5.1.5]	1	1	1	1	1	1	1	1	1	1	1	1	1	1	2	1	1	1	1	1	1	1	1	1	2	1	2	2	1	1	2	1	1	1	2	0	2	1	1.07143	1.33333	2
XTP/dITP diphosphohydrolase [EC:3.6.1.66]	1	1	1	1	1	1	1	1	1	1	1	1	1	1	1	1	1	1	2	1	1	1	1	1	1	2	3	1	1	1	1	1	1	1	2	1	1	1	1.07143	1.33333	1
carboxy-cis,cis-muconate cyclase [EC:5.5.1.5]	1	2	1	1	1	1	2	1	1	0	0	0	0	0	0	0	0	0	0	0	0	0	0	0	2	2	0	0	1	2	2	0	0	0	0	0	0	1.1	0	0.75	0
mitochondrial FAD-linked sulfhydryl oxidase [EC:1.8.3.2]	1	1	2	1	1	2	1	1	2	1	1	2	0	1	1	1	1	1	1	1	1	2	1	1	1	1	1	1	1	0	1	1	1	0	1	1	4	1.3	1.07143	0.833333	4
2-haloacid dehalogenase [EC:3.8.1.2]	1	2	1	2	2	2	1	1	1	1	1	1	2	1	3	2	1	2	2	2	2	2	1	0	1	4	4	3	1	5	2	2	2	2	3	0	0	1.4	1.57143	2.41667	0
unspecific peroxygenase [EC:1.11.2.1]	2	2	1	2	3	2	2	1	2	0	7	5	0	0	0	0	0	0	0	0	0	0	2	0	3	2	2	2	7	8	7	0	0	0	4	0	0	1.7	1	2.91667	0
3-hydroxyacyl-CoA dehydrogenase / 3-hydroxy-2-methylbutyryl-CoA dehydrogenase [EC:1.1.1.35 1.1.1.178]	2	2	2	2	2	2	1	1	2	2	2	0	1	1	1	0	0	0	0	0	0	0	0	1	0	0	0	0	1	1	1	1	2	1	1	0	2	1.8	0.428571	0.666667	2
arsenite methyltransferase [EC:2.1.1.137]	2	2	2	2	7	1	0	1	1	0	0	0	0	0	1	0	0	0	0	0	0	0	1	1	2	0	2	1	0	1	0	1	1	1	3	0	0	1.8	0.214286	1	0
long-chain acyl-CoA synthetase [EC:6.2.1.3]	2	2	1	2	2	2	2	2	1	2	2	2	2	2	2	2	2	2	1	3	4	3	2	2	2	2	2	2	2	2	2	2	2	2	2	3	8	1.8	2.21429	2.08333	8
4-nitrophenyl phosphatase [EC:3.1.3.41]	2	2	1	2	3	2	2	2	2	1	1	1	1	1	1	1	1	1	1	1	1	1	1	1	1	1	1	1	1	1	1	1	1	1	1	1	1	1.9	1	1	1
epsilon-lactone hydrolase [EC:3.1.1.83]	2	2	2	2	2	1	2	2	2	2	1	1	1	1	1	1	1	1	1	1	1	1	1	1	0	0	0	0	0	0	0	0	1	0	1	0	2	1.9	1	0.166667	2
arylesterase / paraoxonase [EC:3.1.1.2 3.1.8.1]	2	2	2	2	2	2	2	2	2	2	3	4	2	2	2	0	0	0	0	0	0	0	1	1	1	2	2	2	1	1	0	1	1	2	3	1	1	2	1.07143	1.41667	1
carboxymethylenebutenolidase [EC:3.1.1.45]	2	1	2	2	2	2	2	2	3	2	2	1	1	1	2	1	2	1	1	3	3	3	3	0	3	3	3	3	3	2	4	2	3	2	5	1	0	2	1.71429	2.83333	0
quercetin 2,3-dioxygenase [EC:1.13.11.24]	2	2	2	2	2	2	2	2	2	2	2	2	2	2	2	2	2	2	3	4	2	2	4	2	3	3	5	3	2	5	2	1	2	2	3	8	2	2	2.35714	3.25	2
succinate-semialdehyde dehydrogenase / glutarate-semialdehyde dehydrogenase [EC:1.2.1.16 1.2.1.79 1.2.1.20]	2	2	2	2	2	2	2	2	2	2	1	1	1	1	1	1	1	1	1	1	1	1	1	1	8	4	6	5	4	5	2	2	6	3	11	2	1	2	1	4.83333	1
gluconolactonase [EC:3.1.1.17]	2	2	1	3	2	2	2	2	3	2	2	1	1	0	2	1	1	2	1	1	1	1	1	1	2	3	5	1	3	2	1	1	1	0	3	0	0	2.1	1.14286	1.83333	0
phenol 2-monooxygenase (NADPH) [EC:1.14.13.7]	2	2	2	2	2	2	2	3	3	1	2	4	4	2	5	3	3	5	4	5	3	4	3	6	7	13	9	7	5	13	5	4	9	4	9	0	1	2.1	3.78571	7.08333	1
cytochrome P450 / NADPH-cytochrome P450 reductase [EC:1.14.14.1 1.6.2.4]	3	3	2	3	3	4	3	2	2	1	3	1	1	0	0	2	5	1	3	2	2	2	0	1	1	4	2	1	2	5	2	2	3	1	3	0	1	2.6	1.64286	2.16667	1
nitrilase [EC:3.5.5.1]	3	3	2	4	4	2	2	4	1	3	6	2	1	3	1	2	0	1	1	1	1	1	3	2	4	4	3	4	2	7	2	2	5	1	11	0	0	2.8	1.78571	3.75	0
acetyl-CoA acyltransferase 1 [EC:2.3.1.16]	3	3	3	3	3	3	3	3	3	3	3	3	3	3	3	3	2	3	3	3	3	3	3	3	5	4	4	4	4	3	3	3	3	4	4	1	5	3	2.92857	3.5	5
pyridoxine 4-dehydrogenase [EC:1.1.1.65]	4	4	2	4	4	3	2	3	3	3	5	2	4	5	4	5	5	3	5	9	5	1	6	6	0	3	3	2	2	3	2	4	5	0	3	0	0	3.2	4.64286	2.25	0
4-carboxymuconolactone decarboxylase [EC:4.1.1.44]	4	3	4	3	3	3	3	2	5	3	4	4	1	2	2	1	2	3	3	1	1	0	3	2	3	3	4	5	1	5	3	1	2	2	5	1	2	3.3	2.07143	2.91667	2
homogentisate 1,2-dioxygenase [EC:1.13.11.5]	4	4	4	4	4	6	3	3	3	2	1	1	1	1	0	2	2	2	1	2	2	1	1	1	2	2	3	2	3	2	1	1	4	2	4	0	1	3.7	1.28571	2.16667	1
alcohol dehydrogenase, propanol-preferring [EC:1.1.1.1]	4	3	4	4	3	4	4	4	5	4	4	4	2	2	2	1	1	1	3	1	1	1	3	3	10	9	12	8	7	8	5	6	8	4	11	6	0	3.9	2.07143	7.83333	0
enoyl-CoA hydratase [EC:4.2.1.17]	4	4	3	6	4	3	4	4	4	3	3	4	4	4	4	3	4	3	3	4	4	4	4	3	2	4	3	3	3	4	2	4	4	2	5	5	2	3.9	3.64286	3.41667	2
sulfonate dioxygenase [EC:1.14.11.-]	4	4	3	4	4	4	4	4	4	4	2	5	2	3	3	3	2	3	3	2	2	2	5	4	3	6	8	3	3	5	2	4	4	1	2	6	4	3.9	2.92857	3.91667	4
amidase [EC:3.5.1.4]	4	4	5	5	6	3	5	5	3	5	7	10	5	5	6	9	8	6	10	9	8	9	5	4	13	14	16	16	15	17	12	9	19	14	31	3	2	4.5	7.21429	14.9167	2
acetyl-CoA C-acetyltransferase [EC:2.3.1.9]	5	5	5	5	5	5	5	5	5	5	5	5	5	5	5	5	6	5	5	5	4	5	5	5	9	9	9	8	8	7	8	5	7	7	13	4	11	5	5	7.83333	11
catalase [EC:1.11.1.6]	9	8	4	4	4	5	4	3	6	4	3	1	2	2	2	3	5	3	3	3	3	4	2	3	11	6	9	7	4	4	5	7	7	3	6	2	4	5.1	2.78571	5.91667	4
aldehyde dehydrogenase (NAD+) [EC:1.2.1.3]	6	5	6	7	6	6	7	6	6	5	13	5	5	3	3	4	7	4	7	2	3	2	5	2	6	3	5	7	3	3	6	5	6	4	7	5	4	6	4.64286	5	4
glutathione S-transferase [EC:2.5.1.18]	7	6	6	8	7	7	6	5	6	4	12	10	10	11	14	25	20	24	10	33	21	33	13	7	15	17	16	14	10	19	12	17	29	12	23	5	11	6.2	17.3571	15.75	11
soluble epoxide hydrolase / lipid-phosphate phosphatase [EC:3.3.2.10 3.1.3.76]	5	5	6	6	6	6	5	10	9	4	7	3	8	6	4	6	12	2	5	13	6	4	8	6	1	4	1	1	2	6	1	1	1	2	7	0	1	6.2	6.42857	2.25	1
manganese peroxidase [EC:1.11.1.13]	7	7	8	8	8	7	9	5	7	3	1	5	9	8	0	20	16	10	10	26	8	5	7	7	0	0	0	0	5	4	3	0	0	1	1	0	0	6.9	9.42857	1.16667	0
salicylate hydroxylase [EC:1.14.13.1]	9	8	9	8	7	10	8	4	7	5	10	5	4	5	5	7	8	14	11	8	10	11	7	5	2	4	3	2	3	2	1	4	6	2	2	0	0	7.5	7.85714	2.58333	0
benzoate 4-monooxygenase [EC:1.14.14.92]	9	8	7	8	10	20	7	7	13	4	2	1	3	3	1	7	1	7	1	2	2	1	1	1	1	1	2	2	1	1	2	2	1	1	3	0	0	9.3	2.35714	1.41667	0
NADPH2 dehydrogenase [EC:1.6.99.1]	18	20	14	18	22	12	11	9	14	7	5	6	7	8	19	1	1	14	8	8	13	13	21	8	5	3	3	3	3	5	2	1	6	0	9	6	8	14.5	9.42857	3.83333	8

## Sheet: Enzyme Class Distribution
Organisms	Hydrolases	Isomerases	Ligases	Lyases	Oxidoreductases	Transferases	Ratio of Oxidoreductase/Hydrolases		Hydrolase/Transferases	Phylum
Armillaria solidipes	26	2	4	12	97	18	3.73077	Oxidoreductase	Hydrolases	Basidiomycota
Armillaria ostoyae	26	3	4	11	92	17	3.53846	Oxidoreductase	Hydrolases	Basidiomycota
Armillaria borealis	25	2	3	11	83	17	3.32	Oxidoreductase	Hydrolases	Basidiomycota
Armillaria gallica	31	2	4	13	93	19	3	Oxidoreductase	Hydrolases	Basidiomycota
Armillaria cepistipes	32	2	4	11	95	23	2.96875	Oxidoreductase	Hydrolases	Basidiomycota
Armillaria luteobubalina	25	2	4	9	103	17	4.12	Oxidoreductase	Hydrolases	Basidiomycota
Armillaria mellea	26	3	4	11	81	15	3.11538	Oxidoreductase	Hydrolases	Basidiomycota
Desrmillaria ectypa	33	2	4	10	69	15	2.09091	Oxidoreductase	Hydrolases	Basidiomycota
Desarmillaria tabescens	29	2	3	13	92	16	3.17241	Oxidoreductase	Hydrolases	Basidiomycota
Guyanagaster necrorhizus	25	1	4	10	60	13	2.4	Oxidoreductase	Hydrolases	Basidiomycota
Marasmius fiardii	33	2	4	15	77	21	2.33333	Oxidoreductase	Hydrolases	Basidiomycota
Lentinula edodes	28	0	4	11	59	19	2.10714	Oxidoreductase	Hydrolases	Basidiomycota
Pleurotus ostreatus	25	0	4	8	59	19	2.36	Oxidoreductase	Hydrolases	Basidiomycota
Pleurotus eryngii	23	0	4	9	59	20	2.56522	Oxidoreductase	Hydrolases	Basidiomycota
Schizophyllum commune	28	0	3	11	59	24	2.10714	Oxidoreductase	Hydrolases	Basidiomycota
Bjerkandera adusta	27	0	4	8	74	35	2.74074	Oxidoreductase	Transferases	Basidiomycota
Phanerochaete chrysosporium	31	0	4	10	78	30	2.51613	Oxidoreductase	Hydrolases	Basidiomycota
Irpex lacteus	21	0	5	11	81	34	3.85714	Oxidoreductase	Transferases	Basidiomycota
Phlebia radiata	27	0	3	10	75	20	2.77778	Oxidoreductase	Hydrolases	Basidiomycota
Trametes versicolor	36	0	5	10	99	43	2.75	Oxidoreductase	Transferases	Basidiomycota
Trametes betulina	29	0	6	10	67	30	2.31034	Oxidoreductase	Transferases	Basidiomycota
Polyporus squamosus	27	0	5	9	67	43	2.48148	Oxidoreductase	Transferases	Basidiomycota
Dentipellis sp. (KUC8613)	27	0	4	11	81	24	3	Oxidoreductase	Hydrolases	Basidiomycota
Heterobasidion annosum	20	0	4	8	63	18	3.15	Oxidoreductase	Hydrolases	Basidiomycota
Aspergillus glaucus	37	4	4	11	98	36	2.64865	Oxidoreductase	Hydrolases	Ascomycota
Aspergillus flavus	46	4	4	14	101	35	2.19565	Oxidoreductase	Hydrolases	Ascomycota
Penicillium chrysogenum	37	1	4	14	84	29	2.27027	Oxidoreductase	Hydrolases	Ascomycota
Penicillium arizonense	47	2	4	14	106	33	2.25532	Oxidoreductase	Hydrolases	Ascomycota
Cochliobolus lunatus	36	2	4	9	76	25	2.11111	Oxidoreductase	Hydrolases	Ascomycota
Botryosphaeria dothidea	56	5	5	18	116	33	2.07143	Oxidoreductase	Hydrolases	Ascomycota
Cladosporium sphaerospermum	30	3	4	10	71	24	2.36667	Oxidoreductase	Hydrolases	Ascomycota
Trichoderma citrinoviride	26	2	3	7	65	28	2.5	Oxidoreductase	Transferases	Ascomycota
Trichoderma harzianum	48	4	5	10	104	42	2.16667	Oxidoreductase	Hydrolases	Ascomycota
Purpureocillium lilacinum	31	2	5	4	54	26	1.74194	Oxidoreductase	Hydrolases	Ascomycota
Fusarium oxysporum	81	3	5	18	134	47	1.65432	Oxidoreductase	Hydrolases	Ascomycota
Geotrichum candidum	10	0	6	8	44	12	4.4	Oxidoreductase	Transferases	Ascomycota
Mucor lusitanicus	11	2	10	9	49	27	4.45455	Oxidoreductase	Transferases	Mucoromycota

## Sheet: A.ostoyae_Gene_Expr_Profiles
geneID	enzyme	C18_in_Planta	C2_in_Planta	C18_Rich_media	C2_Rich_media	Max
		Virulent Isolate	Less Virulent Isolate	Virulent Isolate	Less Virulent Isolate
jgi|Armosto1|254746	soluble epoxide hydrolase / lipid-phosphate phosphatase [EC:3.3.2.10 3.1.3.76]	0	0	0	0	0
jgi|Armosto1|264706	carboxy-cis,cis-muconate cyclase [EC:5.5.1.5]	0	0	0	0	0
jgi|Armosto1|266085	carboxy-cis,cis-muconate cyclase [EC:5.5.1.5]	0	0	0	0	0
jgi|Armosto1|255342	alcohol dehydrogenase, propanol-preferring [EC:1.1.1.1]	0	0	0	0	0
jgi|Armosto1|255461	4-carboxymuconolactone decarboxylase [EC:4.1.1.44]	0	0	0	0	0
jgi|Armosto1|264969	mitochondrial FAD-linked sulfhydryl oxidase [EC:1.8.3.2]	0	0	0	0	0
jgi|Armosto1|266072	manganese peroxidase [EC:1.11.1.13]	0	0	0	0	0
jgi|Armosto1|269750	catalase [EC:1.11.1.6]	0	0	0	0	0
jgi|Armosto1|272164	3-carboxy-cis,cis-muconate cycloisomerase [EC:5.5.1.2]	0	0	0	0	0
jgi|Armosto1|258459	catalase [EC:1.11.1.6]	0	0	0.273907	0.16599	0.273907
jgi|Armosto1|260381	catalase [EC:1.11.1.6]	0	0	0	0.339897	0.339897
jgi|Armosto1|263541	manganese peroxidase [EC:1.11.1.13]	0	0	0	0.424871	0.424871
jgi|Armosto1|255713	manganese peroxidase [EC:1.11.1.13]	0.500635	0	0	0	0.500635
jgi|Armosto1|263714	NADPH2 dehydrogenase [EC:1.6.99.1]	0.500635	0	0.26414	0.339897	0.500635
jgi|Armosto1|267669	benzoate 4-monooxygenase [EC:1.14.14.92]	0.500635	0	0	0	0.500635
jgi|Armosto1|265551	benzoate 4-monooxygenase [EC:1.14.14.92]	0.533022	0.514165	0.313773	0.0849742	0.533022
jgi|Armosto1|269757	pyridoxine 4-dehydrogenase [EC:1.1.1.65]	0.533022	0	0.547814	0	0.547814
jgi|Armosto1|252721	salicylate hydroxylase [EC:1.14.13.1]	0.533022	0	0.836727	0.341033	0.836727
jgi|Armosto1|253749	2-haloacid dehalogenase [EC:3.8.1.2]	0	0	0.880466	0.341033	0.880466
jgi|Armosto1|253856	amidase [EC:3.5.1.4]	0	0	0.880466	0.594819	0.880466
jgi|Armosto1|256550	NADPH2 dehydrogenase [EC:1.6.99.1]	0	0	0.880466	0	0.880466
jgi|Armosto1|256009	2-haloacid dehalogenase [EC:3.8.1.2]	1.00127	0	0.890197	0.934716	1.00127
jgi|Armosto1|262711	epsilon-lactone hydrolase [EC:3.1.1.83]	1.00127	0	0.627545	0.16599	1.00127
jgi|Armosto1|258968	salicylate hydroxylase [EC:1.14.13.1]	1.06604	1.02833	0.104591	0	1.06604
jgi|Armosto1|255813	sulfonate dioxygenase [EC:1.14.11.-]	0	0	1.1505	0.16599	1.1505
jgi|Armosto1|256420	benzoate 4-monooxygenase [EC:1.14.14.92]	1.20098	0	0.273907	0	1.20098
jgi|Armosto1|266264	NADPH2 dehydrogenase [EC:1.6.99.1]	1.50191	0	1.56886	0	1.56886
jgi|Armosto1|271707	catalase [EC:1.11.1.6]	0.672549	0	1.59805	0.341033	1.59805
jgi|Armosto1|258414	catalase [EC:1.11.1.6]	1.06604	0.805395	0.52828	1.70516	1.70516
jgi|Armosto1|268940	salicylate hydroxylase [EC:1.14.13.1]	1.80147	0.829557	1.93703	1.0231	1.93703
jgi|Armosto1|253186	sulfonate dioxygenase [EC:1.14.11.-]	0.60049	1.96568	0.684767	0.339897	1.96568
jgi|Armosto1|251421	glutathione S-transferase [EC:2.5.1.18]	2.00254	1.96568	1.67345	1.01969	2.00254
jgi|Armosto1|254790	alcohol dehydrogenase, propanol-preferring [EC:1.1.1.1]	0	0	0.418364	2.12435	2.12435
jgi|Armosto1|256278	glutathione S-transferase [EC:2.5.1.18]	2.40196	1.96568	0.20543	0	2.40196
jgi|Armosto1|272146	NADPH2 dehydrogenase [EC:1.6.99.1]	1.80147	1.02833	2.46516	1.44456	2.46516
jgi|Armosto1|267444	NADPH2 dehydrogenase [EC:1.6.99.1]	2.13209	0	1.78039	2.48986	2.48986
jgi|Armosto1|250471	salicylate hydroxylase [EC:1.14.13.1]	2.50318	1.61079	0.968513	1.49391	2.50318
jgi|Armosto1|256560	NADPH2 dehydrogenase [EC:1.6.99.1]	2.00254	0.805395	2.53364	2.0462	2.53364
jgi|Armosto1|262279	soluble epoxide hydrolase / lipid-phosphate phosphatase [EC:3.3.2.10 3.1.3.76]	2.66511	0.805395	1.67345	0.331981	2.66511
jgi|Armosto1|269927	salicylate hydroxylase [EC:1.14.13.1]	0.500635	0.514165	2.67059	2.80415	2.80415
jgi|Armosto1|258046	arsenical-resistance protein 2	0.60049	0.805395	2.4653	2.82184	2.82184
jgi|Armosto1|252321	benzoate 4-monooxygenase [EC:1.14.14.92]	1.06604	1.61079	2.82395	2.72826	2.82395
jgi|Armosto1|267523	catalase [EC:1.11.1.6]	1.27392	0	2.50669	3.15796	3.15796
jgi|Armosto1|251034	manganese peroxidase [EC:1.11.1.13]	0	0	3.34691	0.424871	3.34691
jgi|Armosto1|253556	arsenite methyltransferase [EC:2.1.1.137]	1.59907	0	3.36338	1.99189	3.36338
jgi|Armosto1|257286	homogentisate 1,2-dioxygenase [EC:1.13.11.5]	0.500635	0	1.23258	3.41033	3.41033
jgi|Armosto1|250026	glutathione-independent formaldehyde dehydrogenase [EC:1.2.1.46]	3.60294	1.96568	0.418364	0.331981	3.60294
jgi|Armosto1|264734	3-hydroxyacyl-CoA dehydrogenase / 3-hydroxy-2-methylbutyryl-CoA dehydrogenase [EC:1.1.1.35 1.1.1.178]	3.60294	2.05666	1.78039	0.341033	3.60294
jgi|Armosto1|252724	salicylate hydroxylase [EC:1.14.13.1]	3.73116	0	0.0684767	0.0858239	3.73116
jgi|Armosto1|269815	pyridoxine 4-dehydrogenase [EC:1.1.1.65]	3.73116	2.05666	1.05656	0.995943	3.73116
jgi|Armosto1|262078	benzoate 4-monooxygenase [EC:1.14.14.92]	0.533022	1.96568	1.67345	4.24871	4.24871
jgi|Armosto1|256215	salicylate hydroxylase [EC:1.14.13.1]	0	2.05666	4.79337	4.43342	4.79337
jgi|Armosto1|253559	arsenite methyltransferase [EC:2.1.1.137]	2.50318	0	5.34118	0.663962	5.34118
jgi|Armosto1|251997	NADPH2 dehydrogenase [EC:1.6.99.1]	1.80147	5.65581	1.98582	3.05907	5.65581
jgi|Armosto1|260250	manganese peroxidase [EC:1.11.1.13]	0	0	0.26414	5.97566	5.97566
jgi|Armosto1|272107	NADPH2 dehydrogenase [EC:1.6.99.1]	1.20098	1.96568	6.95568	5.47769	6.95568
jgi|Armosto1|269791	pyridoxine 4-dehydrogenase [EC:1.1.1.65]	7.20588	0	3.24232	0	7.20588
jgi|Armosto1|264728	maleylacetate reductase [EC:1.3.1.32]	1.59907	7.24856	1.93703	0.829952	7.24856
jgi|Armosto1|272286	sulfonate dioxygenase [EC:1.14.11.-]	0.60049	7.24856	0.352186	0.0849742	7.24856
jgi|Armosto1|256570	NADPH2 dehydrogenase [EC:1.6.99.1]	1.00127	2.57082	2.40559	7.30358	7.30358
jgi|Armosto1|261840	glutathione S-transferase [EC:2.5.1.18]	7.46231	2.41619	1.71192	2.98783	7.46231
jgi|Armosto1|251084	cytochrome P450 / NADPH-cytochrome P450 reductase [EC:1.14.14.1 1.6.2.4]	2.13209	7.71247	6.17086	6.45804	7.71247
jgi|Armosto1|257285	homogentisate 1,2-dioxygenase [EC:1.13.11.5]	0	0.805395	4.49741	7.96754	7.96754
jgi|Armosto1|257329	cyanate lyase [EC:4.2.1.104]	1.80147	8.05395	3.43382	6.82065	8.05395
jgi|Armosto1|271510	NADPH2 dehydrogenase [EC:1.6.99.1]	8.52836	6.16998	3.08145	3.82384	8.52836
jgi|Armosto1|252590	gluconolactonase [EC:3.1.1.17]	4.50572	8.22664	7.94891	8.79749	8.79749
jgi|Armosto1|257288	homogentisate 1,2-dioxygenase [EC:1.13.11.5]	9.01143	4.62748	2.40559	1.6599	9.01143
jgi|Armosto1|253368	glutathione S-transferase [EC:2.5.1.18]	9.5944	3.93135	0.273907	0.682065	9.5944
jgi|Armosto1|263766	glutathione S-transferase [EC:2.5.1.18]	9.60784	9.66474	2.92854	4.75855	9.66474
jgi|Armosto1|258132	soluble epoxide hydrolase / lipid-phosphate phosphatase [EC:3.3.2.10 3.1.3.76]	10.1274	8.05395	6.00335	5.01348	10.1274
jgi|Armosto1|254191	NADPH2 dehydrogenase [EC:1.6.99.1]	1.06604	10.2833	0.20543	0.331981	10.2833
jgi|Armosto1|261679	enoyl-CoA hydratase [EC:4.2.1.17]	7.46231	10.4701	4.40233	3.4858	10.4701
jgi|Armosto1|250934	manganese peroxidase [EC:1.11.1.13]	0	0	0.20543	10.7894	10.7894
jgi|Armosto1|259118	4-carboxymuconolactone decarboxylase [EC:4.1.1.44]	0	0	11.5726	3.65179	11.5726
jgi|Armosto1|254606	4-nitrophenyl phosphatase [EC:3.1.3.41]	9.00735	12.34	2.4653	5.97566	12.34
jgi|Armosto1|251018	manganese peroxidase [EC:1.11.1.13]	0	0	0.684767	12.7461	12.7461
jgi|Armosto1|258962	amidase [EC:3.5.1.4]	7.46231	9.76913	13.2845	8.6315	13.2845
jgi|Armosto1|255443	NADPH2 dehydrogenase [EC:1.6.99.1]	4.7972	13.7597	0.20543	0	13.7597
jgi|Armosto1|256604	NADPH2 dehydrogenase [EC:1.6.99.1]	13.8113	10.7975	0.26414	0.682065	13.8113
jgi|Armosto1|264735	3-hydroxyacyl-CoA dehydrogenase / 3-hydroxy-2-methylbutyryl-CoA dehydrogenase [EC:1.1.1.35 1.1.1.178]	9.01143	14.4971	8.89271	9.29547	14.4971
jgi|Armosto1|267423	NADPH2 dehydrogenase [EC:1.6.99.1]	4.26418	14.9108	1.35968	6.80561	14.9108
jgi|Armosto1|265159	dihydrodiol dehydrogenase / D-xylose 1-dehydrogenase (NADP) [EC:1.3.1.20 1.1.1.179]	9.51207	3.93135	14.9279	4.14976	14.9279
jgi|Armosto1|265547	benzoate 4-monooxygenase [EC:1.14.14.92]	15.5197	1.54249	2.81749	1.52954	15.5197
jgi|Armosto1|250853	nitrilase [EC:3.5.5.1]	3.00381	15.7254	2.20117	0.341033	15.7254
jgi|Armosto1|255827	succinate-semialdehyde dehydrogenase / glutarate-semialdehyde dehydrogenase [EC:1.2.1.16 1.2.1.79 1.2.1.20]	6.39627	15.7254	3.24232	10.231	15.7254
jgi|Armosto1|255833	urea carboxylase [EC:6.3.4.6]	7.99534	15.9391	10.5656	5.31169	15.9391
jgi|Armosto1|258905	amidase [EC:3.5.1.4]	7.99534	12.8541	16.2006	10.2914	16.2006
jgi|Armosto1|252803	catalase [EC:1.11.1.6]	8.52836	11.2755	10.7417	19.2549	19.2549
jgi|Armosto1|268376	nitrilase [EC:3.5.5.1]	14.3916	19.3295	4.05014	3.81778	19.3295
jgi|Armosto1|259811	NADPH2 dehydrogenase [EC:1.6.99.1]	17.0567	20.9403	0.41086	0.497971	20.9403
jgi|Armosto1|251059	FAD-linked sulfhydryl oxidase [EC:1.8.3.2]	11.7265	21.0808	8.45247	12.6182	21.0808
jgi|Armosto1|267446	NADPH2 dehydrogenase [EC:1.6.99.1]	3.50445	5.14165	4.38251	21.144	21.144
jgi|Armosto1|257313	urease [EC:3.5.1.5]	21.8539	2.05666	20.2507	0.16599	21.8539
jgi|Armosto1|264659	quercetin 2,3-dioxygenase [EC:1.13.11.24]	21.8539	17.6911	0.52828	0.829952	21.8539
jgi|Armosto1|259781	cytochrome P450 / NADPH-cytochrome P450 reductase [EC:1.14.14.1 1.6.2.4]	14.4118	10.4701	24.9972	16.9948	24.9972
jgi|Armosto1|267420	NADPH2 dehydrogenase [EC:1.6.99.1]	26.0808	7.72275	1.56886	3.75136	26.0808
jgi|Armosto1|265402	dihydroneopterin aldolase / 2-amino-4-hydroxy-6-hydroxymethyldihydropteridine diphosphokinase / dihydropteroate synthase [EC:4.1.2.25 2.7.6.3 2.5.1.15]	13.8586	18.5241	26.6781	22.1671	26.6781
jgi|Armosto1|269781	pyridoxine 4-dehydrogenase [EC:1.1.1.65]	13.8113	9.76913	5.54694	26.7669	26.7669
jgi|Armosto1|254110	4-nitrophenyl phosphatase [EC:3.1.3.41]	27.7172	22.6232	22.716	18.0747	27.7172
jgi|Armosto1|252575	gluconolactonase [EC:3.1.1.17]	28.5362	4.62748	0.968513	0.682065	28.5362
jgi|Armosto1|267416	NADPH2 dehydrogenase [EC:1.6.99.1]	29.8866	4.10303	1.46427	1.61451	29.8866
jgi|Armosto1|268720	succinate-semialdehyde dehydrogenase / glutarate-semialdehyde dehydrogenase [EC:1.2.1.16 1.2.1.79 1.2.1.20]	29.0368	27.7649	30.0176	23.1902	30.0176
jgi|Armosto1|264154	enoyl-CoA hydratase [EC:4.2.1.17]	11.7265	19.5383	30.2	28.0524	30.2
jgi|Armosto1|253696	hydroxymethylglutaryl-CoA lyase [EC:4.1.3.4]	14.4118	30.8499	19.5463	20.5828	30.8499
jgi|Armosto1|268664	sulfonate dioxygenase [EC:1.14.11.-]	7.20588	31.4104	11.9743	4.77446	31.4104
jgi|Armosto1|254955	soluble epoxide hydrolase / lipid-phosphate phosphatase [EC:3.3.2.10 3.1.3.76]	22.5286	15.7254	32.049	24.5543	32.049
jgi|Armosto1|268309	acetyl-CoA C-acetyltransferase [EC:2.3.1.9]	29.5375	37.534	25.6216	21.5834	37.534
jgi|Armosto1|251081	cytochrome P450 / NADPH-cytochrome P450 reductase [EC:1.14.14.1 1.6.2.4]	25.2206	39.3135	20.0637	19.2549	39.3135
jgi|Armosto1|257280	homogentisate 1,2-dioxygenase [EC:1.13.11.5]	23.5298	39.3135	4.22624	5.47769	39.3135
jgi|Armosto1|268468	S-formylglutathione hydrolase [EC:3.1.2.12]	9.5944	40.619	14.3516	19.2549	40.619
jgi|Armosto1|256506	phenol 2-monooxygenase (NADPH) [EC:1.14.13.7]	41.4338	25.1941	0.104591	0	41.4338
jgi|Armosto1|250435	4-carboxymuconolactone decarboxylase [EC:4.1.1.44]	21.8539	42.6859	6.36833	13.6413	42.6859
jgi|Armosto1|256557	NADPH2 dehydrogenase [EC:1.6.99.1]	43.1748	3.22158	0	0	43.1748
jgi|Armosto1|258343	catalase [EC:1.11.1.6]	9.51207	27.5195	43.9353	9.62745	43.9353
jgi|Armosto1|251089	3-hydroxybutyryl-CoA dehydrogenase [EC:1.1.1.157]	25.8211	45.2106	5.72303	10.1254	45.2106
jgi|Armosto1|269624	arylesterase / paraoxonase [EC:3.1.1.2 3.1.8.1]	31.54	37.0482	32.5772	46.1453	46.1453
jgi|Armosto1|272123	soluble epoxide hydrolase / lipid-phosphate phosphatase [EC:3.3.2.10 3.1.3.76]	39.4437	48.3237	33.7218	31.8702	48.3237
jgi|Armosto1|256574	NADPH2 dehydrogenase [EC:1.6.99.1]	19.1888	15.4249	16.0024	49.4652	49.4652
jgi|Armosto1|250827	glutaryl-CoA dehydrogenase [EC:1.3.8.6]	29.3162	49.874	16.3767	22.0767	49.874
jgi|Armosto1|253404	amidase [EC:3.5.1.4]	22.92	31.364	54.3248	46.9907	54.3248
jgi|Armosto1|267640	benzoate 4-monooxygenase [EC:1.14.14.92]	49.2402	54.7669	4.91577	3.98377	54.7669
jgi|Armosto1|268451	acetyl-CoA C-acetyltransferase [EC:2.3.1.9]	55.5705	39.3135	13.7638	31.3722	55.5705
jgi|Armosto1|250768	enoyl-CoA hydratase [EC:4.2.1.17]	22.92	57.0723	28.4178	49.37	57.0723
jgi|Armosto1|252795	aldehyde dehydrogenase (NAD+) [EC:1.2.1.3]	8.52836	24.1657	59.1984	35.7029	59.1984
jgi|Armosto1|262535	salicylate hydroxylase [EC:1.14.13.1]	38.5489	70.3017	6.71072	8.96349	70.3017
jgi|Armosto1|253013	arylesterase / paraoxonase [EC:3.1.1.2 3.1.8.1]	24.519	18.5241	61.4994	76.7323	76.7323
jgi|Armosto1|268415	nitrilase [EC:3.5.5.1]	37.8446	83.2947	2.53364	2.72826	83.2947
jgi|Armosto1|268380	succinyl-CoA synthetase alpha subunit [EC:6.2.1.4 6.2.1.5]	91.6162	104.89	70.3941	38.1778	104.89
jgi|Armosto1|258105	aldehyde dehydrogenase (NAD+) [EC:1.2.1.3]	96.1219	108.112	33.0743	22.2427	108.112
jgi|Armosto1|254217	glutathione S-transferase [EC:2.5.1.18]	119.151	37.534	115.364	31.3722	119.151
jgi|Armosto1|266090	acetyl-CoA C-acetyltransferase [EC:2.3.1.9]	107.671	122.885	90.4239	71.7079	122.885
jgi|Armosto1|261854	acetyl-CoA C-acetyltransferase [EC:2.3.1.9]	124.658	78.1233	87.3422	96.2758	124.658
jgi|Armosto1|258918	phenol 2-monooxygenase (NADPH) [EC:1.14.13.7]	34.6465	130.084	7.39591	8.83732	130.084
jgi|Armosto1|257952	quercetin 2,3-dioxygenase [EC:1.13.11.24]	84.2175	137.282	101.872	92.9547	137.282
jgi|Armosto1|254415	cyanamide hydratase [EC:4.2.1.69]	18.6152	21.6224	114.813	140.096	140.096
jgi|Armosto1|251638	benzoate 4-monooxygenase [EC:1.14.14.92]	75.0613	105.507	128.196	142.552	142.552
jgi|Armosto1|266833	long-chain acyl-CoA synthetase [EC:6.2.1.3]	98.1245	151.679	24.6835	37.5136	151.679
jgi|Armosto1|268556	carboxymethylenebutenolidase [EC:3.1.1.45]	68.0864	157.857	13.0309	15.1051	157.857
jgi|Armosto1|255914	aldehyde dehydrogenase (NAD+) [EC:1.2.1.3]	161.204	28.9942	218.003	99.0963	218.003
jgi|Armosto1|268760	succinyl-CoA synthetase beta subunit [EC:6.2.1.4 6.2.1.5]	267.044	150.609	138.321	96.9384	267.044
jgi|Armosto1|266962	3-oxoacid CoA-transferase [EC:2.8.3.5]	240.393	340.891	218.098	138.27	340.891
jgi|Armosto1|257152	alcohol dehydrogenase, propanol-preferring [EC:1.1.1.1]	133.256	151.414	375.252	346.489	375.252
jgi|Armosto1|263538	aldehyde dehydrogenase (NAD+) [EC:1.2.1.3]	279.837	477.599	0.52828	2.32387	477.599
jgi|Armosto1|268580	acetyl-CoA C-acetyltransferase [EC:2.3.1.9]	134.322	103.347	478.789	288.514	478.789
jgi|Armosto1|254304	long-chain acyl-CoA synthetase [EC:6.2.1.3]	432.814	468.404	549.416	405.681	549.416
jgi|Armosto1|268905	epsilon-lactone hydrolase [EC:3.1.1.83]	120.423	127.837	436.271	663.316	663.316
jgi|Armosto1|252782	aldehyde dehydrogenase (NAD+) [EC:1.2.1.3]	1.50191	3.08499	1742.18	392.884	1742.18

## Sheet: A.borealis_Gene_Expr_Profiles
geneId	A4_In_Planta	A6_in_Planta	A4_Rich_media	A6_rich_media	Max	enzyme
	Less Virulent Isolate	Virulent Isolate	Less Virulent Isolate	Virulent Isolate
jgi|Armbor1|1911377	0	0	0	0	0	carboxy-cis,cis-muconate cyclase [EC:5.5.1.5]
jgi|Armbor1|1721869	0	0	0	0	0	NADPH2 dehydrogenase [EC:1.6.99.1]
jgi|Armbor1|1853164	0.353056	0	0	0	0.353056	manganese peroxidase [EC:1.11.1.13]
jgi|Armbor1|138759	0.353056	0.431202	0.427229	0	0.431202	NADPH2 dehydrogenase [EC:1.6.99.1]
jgi|Armbor1|1928582	0	0	0	0.508132	0.508132	aldehyde dehydrogenase family 7 member A1 [EC:1.2.1.31 1.2.1.8 1.2.1.3]
jgi|Armbor1|1901352	0.258566	0.557447	0	0	0.557447	NADPH2 dehydrogenase [EC:1.6.99.1]
jgi|Armbor1|1821123	0.306996	0	0.580136	0.167149	0.580136	soluble epoxide hydrolase / lipid-phosphate phosphatase [EC:3.3.2.10 3.1.3.76]
jgi|Armbor1|1961570	0.775699	0.495509	0.427229	0.821453	0.821453	pyridoxine 4-dehydrogenase [EC:1.1.1.65]
jgi|Armbor1|282977	0.258566	0.862404	0	1.11537	1.11537	NADPH2 dehydrogenase [EC:1.6.99.1]
jgi|Armbor1|2011649	1.17685	0.123877	0	0	1.17685	NADPH2 dehydrogenase [EC:1.6.99.1]
jgi|Armbor1|1927235	1.03426	0.246401	0.193379	1.23218	1.23218	manganese peroxidase [EC:1.11.1.13]
jgi|Armbor1|140313	1.29283	0.805202	0.213614	0.167149	1.29283	NADPH2 dehydrogenase [EC:1.6.99.1]
jgi|Armbor1|1971592	1.5514	0.70849	0	0.159339	1.5514	alcohol dehydrogenase, propanol-preferring [EC:1.1.1.1]
jgi|Armbor1|1742803	0.470742	0	0.892585	1.91207	1.91207	manganese peroxidase [EC:1.11.1.13]
jgi|Armbor1|1905876	1.22798	2.53948	1.06807	0.501446	2.53948	manganese peroxidase [EC:1.11.1.13]
jgi|Armbor1|860726	1.29283	2.60142	2.32072	1.33719	2.60142	alcohol dehydrogenase, propanol-preferring [EC:1.1.1.1]
jgi|Armbor1|1896486	0.235371	0.123201	2.49924	2.66972	2.66972	manganese peroxidase [EC:1.11.1.13]
jgi|Armbor1|1710206	0.258566	1.84801	4.28441	2.70876	4.28441	2-haloacid dehalogenase [EC:3.8.1.2]
jgi|Armbor1|519017	0.941483	1.42459	4.83447	2.84153	4.83447	salicylate hydroxylase [EC:1.14.13.1]
jgi|Armbor1|2035363	3.37696	4.95509	0.773515	0.61609	4.95509	aldehyde dehydrogenase (NAD+) [EC:1.2.1.3]
jgi|Armbor1|1701979	1.29283	5.17443	2.32054	5.34876	5.34876	glutathione S-transferase [EC:2.5.1.18]
jgi|Armbor1|1496279	3.87849	5.31368	5.35551	4.17872	5.35551	4-carboxymuconolactone decarboxylase [EC:4.1.1.44]
jgi|Armbor1|1997442	5.42989	4.95943	5.17699	4.72336	5.42989	NADPH2 dehydrogenase [EC:1.6.99.1]
jgi|Armbor1|1096449	2.82445	5.01703	5.76759	5.13408	5.76759	salicylate hydroxylase [EC:1.14.13.1]
jgi|Armbor1|1893348	3.0657	6.14648	2.29927	4.26745	6.14648	NADPH2 dehydrogenase [EC:1.6.99.1]
jgi|Armbor1|1890750	4.65419	4.80482	6.40843	4.62083	6.40843	catalase [EC:1.11.1.6]
jgi|Armbor1|140975	2.7609	6.74893	0.386757	3.23617	6.74893	NADPH2 dehydrogenase [EC:1.6.99.1]
jgi|Armbor1|1946146	5.17132	3.08002	5.02784	7.18739	7.18739	benzoate 4-monooxygenase [EC:1.14.14.92]
jgi|Armbor1|2079027	8.79125	5.84505	0.427229	0	8.79125	NADPH2 dehydrogenase [EC:1.6.99.1]
jgi|Armbor1|335612	0.775699	10.8009	0.548047	10.4479	10.8009	mitochondrial FAD-linked sulfhydryl oxidase [EC:1.8.3.2]
jgi|Armbor1|1899869	1.17685	1.23986	11.4251	6.85158	11.4251	carboxymethylenebutenolidase [EC:3.1.1.45]
jgi|Armbor1|1703258	13.8539	6.22286	2.12717	1.91207	13.8539	arsenite methyltransferase [EC:2.1.1.137]
jgi|Armbor1|1773258	3.17751	9.73285	13.8849	4.10727	13.8849	amidase [EC:3.5.1.4]
jgi|Armbor1|1892386	4.65419	4.25094	14.1166	8.35743	14.1166	salicylate hydroxylase [EC:1.14.13.1]
jgi|Armbor1|1709227	4.65419	14.3469	3.63145	5.41753	14.3469	soluble epoxide hydrolase / lipid-phosphate phosphatase [EC:3.3.2.10 3.1.3.76]
jgi|Armbor1|1709153	14.593	12.0161	0.386757	0.478017	14.593	quercetin 2,3-dioxygenase [EC:1.13.11.24]
jgi|Armbor1|1712349	14.9968	7.18488	12.5696	7.59844	14.9968	pyridoxine 4-dehydrogenase [EC:1.1.1.65]
jgi|Armbor1|1789714	10.8598	16.8266	1.28169	4.51799	16.8266	NADPH2 dehydrogenase [EC:1.6.99.1]
jgi|Armbor1|1840459	3.68395	0.838029	17.4041	0.976748	17.4041	homogentisate 1,2-dioxygenase [EC:1.13.11.5]
jgi|Armbor1|1898575	3.36136	2.30259	17.5975	4.68016	17.5975	arsenical-resistance protein 2
jgi|Armbor1|2055038	6.75391	6.50355	18.1572	13.539	18.1572	glutathione S-transferase [EC:2.5.1.18]
jgi|Armbor1|1887415	8.12029	8.23784	13.6713	18.4827	18.4827	salicylate hydroxylase [EC:1.14.13.1]
jgi|Armbor1|1709942	3.15451	2.86776	13.171	20.2755	20.2755	salicylate hydroxylase [EC:1.14.13.1]
jgi|Armbor1|1900398	21.5364	15.5233	8.11735	9.24135	21.5364	glutathione-independent formaldehyde dehydrogenase [EC:1.2.1.46]
jgi|Armbor1|1895134	5.88427	7.37069	17.3028	22.5651	22.5651	arylesterase / paraoxonase [EC:3.1.1.2 3.1.8.1]
jgi|Armbor1|1895917	9.56695	22.6717	21.065	16.7149	22.6717	nitrilase [EC:3.5.5.1]
jgi|Armbor1|1451778	23.0124	17.2296	17.3037	15.6076	23.0124	mitochondrial FAD-linked sulfhydryl oxidase [EC:1.8.3.2]
jgi|Armbor1|1899149	2.47139	4.25094	24.0998	17.3835	24.0998	arsenical-resistance protein 2
jgi|Armbor1|526870	7.36593	6.22163	24.1384	20.5363	24.1384	sulfonate dioxygenase [EC:1.14.11.-]
jgi|Armbor1|1909413	14.2399	27.1452	2.32072	5.71549	27.1452	homogentisate 1,2-dioxygenase [EC:1.13.11.5]
jgi|Armbor1|2014085	22.4953	28.8634	15.888	10.0628	28.8634	FAD-linked sulfhydryl oxidase [EC:1.8.3.2]
jgi|Armbor1|615332	28.9594	22.4837	6.06958	23.7351	28.9594	catalase [EC:1.11.1.6]
jgi|Armbor1|2046960	2.11834	1.41698	24.5591	30.1884	30.1884	manganese peroxidase [EC:1.11.1.13]
jgi|Armbor1|678109	21.2024	26.9433	25.1392	32.9283	32.9283	enoyl-CoA hydratase [EC:4.2.1.17]
jgi|Armbor1|1201971	16.2897	23.7344	33.0677	30.2539	33.0677	soluble epoxide hydrolase / lipid-phosphate phosphatase [EC:3.3.2.10 3.1.3.76]
jgi|Armbor1|138885	10.3426	33.3849	33.5612	30.9118	33.5612	NADPH2 dehydrogenase [EC:1.6.99.1]
jgi|Armbor1|1804865	10.8598	15.7324	20.6915	34.0985	34.0985	urea carboxylase [EC:6.3.4.6]
jgi|Armbor1|1896342	35.165	21.0057	23.5642	2.66972	35.165	3-hydroxybutyryl-CoA dehydrogenase [EC:1.1.1.157]
jgi|Armbor1|1772012	17.215	11.6412	1.78517	36.0345	36.0345	arsenite methyltransferase [EC:2.1.1.137]
jgi|Armbor1|477294	1.84198	0.991018	36.953	10.0384	36.953	4-carboxymuconolactone decarboxylase [EC:4.1.1.44]
jgi|Armbor1|338366	1.05917	3.5305	14.8902	38.7785	38.7785	salicylate hydroxylase [EC:1.14.13.1]
jgi|Armbor1|519157	17.1644	18.6249	13.7086	40.9227	40.9227	salicylate hydroxylase [EC:1.14.13.1]
jgi|Armbor1|1730588	19.4181	5.4908	42.2957	30.1884	42.2957	glutathione S-transferase [EC:2.5.1.18]
jgi|Armbor1|1890795	26.6323	43.1093	24.1723	27.3133	43.1093	succinate-semialdehyde dehydrogenase / glutarate-semialdehyde dehydrogenase [EC:1.2.1.16 1.2.1.79 1.2.1.20]
jgi|Armbor1|1889478	8.01555	8.62404	44.0937	23.0665	44.0937	soluble epoxide hydrolase / lipid-phosphate phosphatase [EC:3.3.2.10 3.1.3.76]
jgi|Armbor1|1114178	10.6012	27.7485	45.0727	47.1359	47.1359	3-carboxy-cis,cis-muconate cycloisomerase [EC:5.5.1.2]
jgi|Armbor1|2079036	12.1526	48.6026	2.51392	23.8221	48.6026	NADPH2 dehydrogenase [EC:1.6.99.1]
jgi|Armbor1|980825	27.3226	20.9353	52.2122	14.8762	52.2122	benzoate 4-monooxygenase [EC:1.14.14.92]
jgi|Armbor1|1892795	7.23985	30.061	55.3261	42.79	55.3261	glutathione S-transferase [EC:2.5.1.18]
jgi|Armbor1|183895	30.9513	56.1479	24.7525	56.0642	56.1479	4-nitrophenyl phosphatase [EC:3.1.3.41]
jgi|Armbor1|1752371	26.2438	57.1651	23.4976	40.7843	57.1651	sulfonate dioxygenase [EC:1.14.11.-]
jgi|Armbor1|1909449	25.1847	36.221	57.2401	44.3585	57.2401	cyanate lyase [EC:4.2.1.104]
jgi|Armbor1|981169	37.1886	56.3643	23.2072	57.8334	57.8334	benzoate 4-monooxygenase [EC:1.14.14.92]
jgi|Armbor1|1775337	12.6697	47.9866	22.8567	60.0064	60.0064	quercetin 2,3-dioxygenase [EC:1.13.11.24]
jgi|Armbor1|374223	60.3726	59.4208	31.7141	32.8581	60.3726	3-hydroxyacyl-CoA dehydrogenase / 3-hydroxy-2-methylbutyryl-CoA dehydrogenase [EC:1.1.1.35 1.1.1.178]
jgi|Armbor1|1906954	47.5449	60.6998	63.815	50.6698	63.815	dihydroneopterin aldolase / 2-amino-4-hydroxy-6-hydroxymethyldihydropteridine diphosphokinase / dihydropteroate synthase [EC:4.1.2.25 2.7.6.3 2.5.1.15]
jgi|Armbor1|1345003	12.2798	35.7788	35.5817	65.6894	65.6894	urease [EC:3.5.1.5]
jgi|Armbor1|1911596	66.7101	53.6681	0.535551	0.205363	66.7101	alcohol dehydrogenase, propanol-preferring [EC:1.1.1.1]
jgi|Armbor1|1754616	22.7538	36.9774	68.0693	50.4789	68.0693	acetyl-CoA C-acetyltransferase [EC:2.3.1.9]
jgi|Armbor1|248170	20.6853	68.4995	17.73	43.0215	68.4995	glutathione S-transferase [EC:2.5.1.18]
jgi|Armbor1|265174	6.13992	17.9873	34.9893	69.701	69.701	sulfonate dioxygenase [EC:1.14.11.-]
jgi|Armbor1|778584	13.704	70.4242	9.66893	14.0405	70.4242	epsilon-lactone hydrolase [EC:3.1.1.83]
jgi|Armbor1|373189	54.5575	70.898	6.63548	8.97716	70.898	3-hydroxyacyl-CoA dehydrogenase / 3-hydroxy-2-methylbutyryl-CoA dehydrogenase [EC:1.1.1.35 1.1.1.178]
jgi|Armbor1|1907648	61.1964	40.7556	71.3567	61.845	71.3567	amidase [EC:3.5.1.4]
jgi|Armbor1|372596	30.2522	69.5467	71.9881	50.9885	71.9881	maleylacetate reductase [EC:1.3.1.32]
jgi|Armbor1|1830082	22.2367	34.3618	78.1829	72.6586	78.1829	amidase [EC:3.5.1.4]
jgi|Armbor1|764402	71.1057	25.1471	79.6782	27.5795	79.6782	4-carboxymuconolactone decarboxylase [EC:4.1.1.44]
jgi|Armbor1|1817882	29.7351	54.7011	80.319	87.5859	87.5859	cyanamide hydratase [EC:4.2.1.69]
jgi|Armbor1|418737	4.39563	6.52963	45.8789	93.9925	93.9925	manganese peroxidase [EC:1.11.1.13]
jgi|Armbor1|1729865	48.0933	94.7041	77.6549	94.6725	94.7041	enoyl-CoA hydratase [EC:4.2.1.17]
jgi|Armbor1|1840412	9.29715	8.50084	94.9489	18.072	94.9489	homogentisate 1,2-dioxygenase [EC:1.13.11.5]
jgi|Armbor1|1890978	2.23602	3.36533	84.5065	98.6177	98.6177	4-carboxymuconolactone decarboxylase [EC:4.1.1.44]
jgi|Armbor1|1703320	58.6945	80.2036	99.434	94.7666	99.434	aldehyde dehydrogenase family 7 member A1 [EC:1.2.1.31 1.2.1.8 1.2.1.3]
jgi|Armbor1|1911385	3.87849	2.12547	103.897	104.53	104.53	manganese peroxidase [EC:1.11.1.13]
jgi|Armbor1|1772660	13.1869	48.233	58.9576	106.975	106.975	hydroxymethylglutaryl-CoA lyase [EC:4.1.3.4]
jgi|Armbor1|1711065	39.5606	110.525	19.4584	38.7785	110.525	soluble epoxide hydrolase / lipid-phosphate phosphatase [EC:3.3.2.10 3.1.3.76]
jgi|Armbor1|980794	11.6355	8.56244	84.7956	112.157	112.157	benzoate 4-monooxygenase [EC:1.14.14.92]
jgi|Armbor1|1753677	18.6168	50.3891	114.925	92.266	114.925	S-formylglutathione hydrolase [EC:3.1.2.12]
jgi|Armbor1|1092106	28.1837	117.595	24.7525	15.0434	117.595	phenol 2-monooxygenase (NADPH) [EC:1.14.13.7]
jgi|Armbor1|1733777	20.6853	121.86	4.25433	2.54942	121.86	NADPH2 dehydrogenase [EC:1.6.99.1]
jgi|Armbor1|433787	105.495	121.338	121.248	125.272	125.272	glutaryl-CoA dehydrogenase [EC:1.3.8.6]
jgi|Armbor1|1930746	11.894	44.8436	128.175	94.3287	128.175	dihydrodiol dehydrogenase / D-xylose 1-dehydrogenase (NADP) [EC:1.3.1.20 1.1.1.179]
jgi|Armbor1|1961227	49.0748	84.8417	130.531	95.7762	130.531	cytochrome P450 / NADPH-cytochrome P450 reductase [EC:1.14.14.1 1.6.2.4]
jgi|Armbor1|1827091	35.3798	145.929	2.75452	2.57242	145.929	gluconolactonase [EC:3.1.1.17]
jgi|Armbor1|1789169	37.1465	154.74	5.12675	4.17872	154.74	phenol 2-monooxygenase (NADPH) [EC:1.14.13.7]
jgi|Armbor1|1697923	165.23	142.666	95.9129	117.673	165.23	acetyl-CoA C-acetyltransferase [EC:2.3.1.9]
jgi|Armbor1|1699270	7.29649	53.8247	166.833	162.468	166.833	epsilon-lactone hydrolase [EC:3.1.1.83]
jgi|Armbor1|1895218	13.4454	37.3914	187.34	170.324	187.34	amidase [EC:3.5.1.4]
jgi|Armbor1|1752063	77.0527	92.4005	196.312	94.9404	196.312	succinate-semialdehyde dehydrogenase / glutarate-semialdehyde dehydrogenase [EC:1.2.1.16 1.2.1.79 1.2.1.20]
jgi|Armbor1|1886912	196.043	196.429	34.3065	28.081	196.429	acetyl-CoA C-acetyltransferase [EC:2.3.1.9]
jgi|Armbor1|1895411	27.889	42.7234	202.244	77.8514	202.244	salicylate hydroxylase [EC:1.14.13.1]
jgi|Armbor1|1888182	203.949	129.607	25.6337	28.2481	203.949	benzoate 4-monooxygenase [EC:1.14.14.92]
jgi|Armbor1|1888307	11.3769	29.6067	205.83	146.088	205.83	amidase [EC:3.5.1.4]
jgi|Armbor1|1721289	77.8026	211.157	0	9.85744	211.157	benzoate 4-monooxygenase [EC:1.14.14.92]
jgi|Armbor1|1889612	69.5543	141.003	235.403	147.245	235.403	salicylate hydroxylase [EC:1.14.13.1]
jgi|Armbor1|1896350	56.2536	105.742	242.69	251.775	251.775	cytochrome P450 / NADPH-cytochrome P450 reductase [EC:1.14.14.1 1.6.2.4]
jgi|Armbor1|1316388	117.13	151.086	254.293	227.991	254.293	arylesterase / paraoxonase [EC:3.1.1.2 3.1.8.1]
jgi|Armbor1|1838002	274.339	164.547	128.354	40.2828	274.339	3-oxoacid CoA-transferase [EC:2.8.3.5]
jgi|Armbor1|1899205	113.511	101.825	29.9909	335.564	335.564	aldehyde dehydrogenase (NAD+) [EC:1.2.1.3]
jgi|Armbor1|1890672	206.853	262.664	244.044	338.643	338.643	4-aminobutyrate aminotransferase [EC:2.6.1.19]
jgi|Armbor1|1902461	115.838	343.668	71.7435	106.139	343.668	long-chain acyl-CoA synthetase [EC:6.2.1.3]
jgi|Armbor1|1740943	101.092	359.807	7.04928	4.34586	359.807	homogentisate 1,2-dioxygenase [EC:1.13.11.5]
jgi|Armbor1|1154540	400.848	32.4726	11.4126	0.501446	400.848	benzoate 4-monooxygenase [EC:1.14.14.92]
jgi|Armbor1|1434770	209.956	455.226	21.8518	86.8687	455.226	soluble epoxide hydrolase / lipid-phosphate phosphatase [EC:3.3.2.10 3.1.3.76]
jgi|Armbor1|690802	418.102	466.212	214.844	336.136	466.212	acetyl-CoA C-acetyltransferase [EC:2.3.1.9]
jgi|Armbor1|1752961	172.205	468.532	236.892	191.887	468.532	carboxymethylenebutenolidase [EC:3.1.1.45]
jgi|Armbor1|1846109	535.491	555.342	177.089	445.618	555.342	glutathione S-transferase [EC:2.5.1.18]
jgi|Armbor1|86565	264.255	647.604	147.277	249.051	647.604	succinyl-CoA synthetase alpha subunit [EC:6.2.1.4 6.2.1.5]
jgi|Armbor1|82594	15.1814	25.7489	271.482	711.217	711.217	nitrilase [EC:3.5.5.1]
jgi|Armbor1|1765097	23.271	199.339	474.745	727.097	727.097	aldehyde dehydrogenase (NAD+) [EC:1.2.1.3]
jgi|Armbor1|1851388	440.855	766.614	51.2344	90.9289	766.614	acetyl-CoA C-acetyltransferase [EC:2.3.1.9]
jgi|Armbor1|609975	45.4266	79.526	831.722	134.555	831.722	catalase [EC:1.11.1.6]
jgi|Armbor1|1927219	686.752	870.052	36.5281	77.422	870.052	aldehyde dehydrogenase (NAD+) [EC:1.2.1.3]
jgi|Armbor1|534101	245.379	973.427	71.5853	188.544	973.427	aldehyde dehydrogenase (NAD+) [EC:1.2.1.3]
jgi|Armbor1|1903139	766.39	1032.91	392.202	208.734	1032.91	alcohol dehydrogenase, propanol-preferring [EC:1.1.1.1]
jgi|Armbor1|1751794	339.756	1100.46	295.089	543.066	1100.46	succinyl-CoA synthetase beta subunit [EC:6.2.1.4 6.2.1.5]
jgi|Armbor1|522205	17.8411	35.0703	1657.45	679.626	1657.45	aldehyde dehydrogenase (NAD+) [EC:1.2.1.3]
jgi|Armbor1|1891478	41.0722	539.693	2324.34	8214.02	8214.02	catalase [EC:1.11.1.6]
